# Supplementary material for: Teamwork of clustered low-affinity κB sites and accessory factors regulates transcriptional strength of NF-κB RelA dimers
Source: Nucleic Acids Res. 2025 Oct 8;53(18):gkaf846. doi: 10.1093/nar/gkaf846 (PMC12507517; doi:10.1093/nar/gkaf846)
Supplement: gkaf846_Supplemental_Files [file gkaf846_supplemental_files.zip]

Archive with 5 entries (5 files):
- SupplementaryTable1.xlsx
- SupplementaryTable2.csv
- SupplementaryTable4.csv
- SupplementaryTable5.xlsx
- Supplementary_Information_NAR_2ndRevision.pdf
