# Supplementary material for: Teamwork of clustered low-affinity κB sites and accessory factors regulates transcriptional strength of NF-κB RelA dimers
Source: Nucleic Acids Res. 2025 Oct 8;53(18):gkaf846. doi: 10.1093/nar/gkaf846 (PMC12507517; doi:10.1093/nar/gkaf846)
Supplement: gkaf846_Supplemental_Files [file gkaf846_supplemental_files.zip › SupplementaryTable2.csv]

Peak	Total Sequence	ChIP	1	2	3	4	5	6	7	8	9	10	11	12	13	14	15	16	17	18	19	20	21	22	23	24	25	26	27	28	29	30	31	32	33	34	35	36	37	38	39	40	41	42	43	44	45	46	47
Nfkbia	CTGGCTGGCGAGGTCTGACTGTTGTGGGCTCGGCAGCGCCGCCGCGGCGCCCTATAAACGCTGGCAGGGGATTTCTCAGGGGCGGGGTCAGGCGCGGGGAATTTCCAAGCCAGTCAGACTAGAAAAAGAACTGGCTCGTCCTCCACTGAGAAGCCTAAACCCAGGGCCGGGGTTCATCGGAGAAACTCCCTGCGATGAGCCACTGGGGTCATGCACAGGGAACTTTTTGATGAGCCCTGAGTGGCTGGAAAGTCCTCCCGACCAGGCCCCCTCCCTCTAGGTACTTCCCTGCAGCCTGCACTCAGTAACCCCAGCCCTCTGCAAGAACCCTTCTTTCCCTGGGGTTTCCCACCGGGCGATTTTGGTTTGGGGTCCCAAGCTGCGCAGCTTCCAAGGACG…	306	CTGGCTGGCG	TGGCTGGCGA	GGCTGGCGAG	GCTGGCGAGG	CTGGCGAGGT	TGGCGAGGTC	GGCGAGGTCT	GCGAGGTCTG	CGAGGTCTGA	GAGGTCTGAC	AGGTCTGACT	GGTCTGACTG	GTCTGACTGT	TCTGACTGTT	CTGACTGTTG	TGACTGTTGT	GACTGTTGTG	ACTGTTGTGG	CTGTTGTGGG	TGTTGTGGGC	GTTGTGGGCT	TTGTGGGCTC	TGTGGGCTCG	GTGGGCTCGG	TGGGCTCGGC	GGGCTCGGCA	GGCTCGGCAG	GCTCGGCAGC	CTCGGCAGCG	TCGGCAGCGC	CGGCAGCGCC	GGCAGCGCCG	GCAGCGCCGC	CAGCGCCGCC	AGCGCCGCCG	GCGCCGCCGC	CGCCGCCGCG	GCCGCCGCGG	CCGCCGCGGC	CGCCGCGGCG	GCCGCGGCGC	CCGCGGCGCC	CGCGGCGCCC	GCGGCGCCCT	CGGCGCCCTA	GGCGCCCTAT	GCGCCCTATA
Tnfaip3-1	GAGCCCAAGTGGCCGGCCGGCCGTCACTGGCGCGCGCCGCAGCCCGGGATCGTGGTCCGGGTCGTGGTGGGGGTCGGGCCGAGGCGGAGCCCCATGGACACCCGATCGGGCTCGCTGGCTGAGGGGGTGTGCACGTCTTTCGGCGGCCTGGCTCACCGCTCCGCCTCCGGCTCCGAAGACTACAGACTGGGCAGTTCCCTTTTTTGCCTTTCAGTTGTATGCTTTGCCAACAGGGGGATTTCCGATGGAAATTCCAGTCACGTGACCCGCGTGGCGCGCCGCCGACCGGCAGAGGGCGCTCTAAGCCGTGCCCGCCCCGCCCGGAGAAACTCCTAGGTCCCGCCCCGGGGTGTCCCCGCGTGAGTCACCTGGGCATTTCGGAAGCTGCCTTCCACGTCA…	222	GAGCCCAAGT	AGCCCAAGTG	GCCCAAGTGG	CCCAAGTGGC	CCAAGTGGCC	CAAGTGGCCG	AAGTGGCCGG	AGTGGCCGGC	GTGGCCGGCC	TGGCCGGCCG	GGCCGGCCGG	GCCGGCCGGC	CCGGCCGGCC	CGGCCGGCCG	GGCCGGCCGT	GCCGGCCGTC	CCGGCCGTCA	CGGCCGTCAC	GGCCGTCACT	GCCGTCACTG	CCGTCACTGG	CGTCACTGGC	GTCACTGGCG	TCACTGGCGC	CACTGGCGCG	ACTGGCGCGC	CTGGCGCGCG	TGGCGCGCGC	GGCGCGCGCC	GCGCGCGCCG	CGCGCGCCGC	GCGCGCCGCA	CGCGCCGCAG	GCGCCGCAGC	CGCCGCAGCC	GCCGCAGCCC	CCGCAGCCCG	CGCAGCCCGG	GCAGCCCGGG	CAGCCCGGGA	AGCCCGGGAT	GCCCGGGATC	CCCGGGATCG	CCGGGATCGT	CGGGATCGTG	GGGATCGTGG	GGATCGTGGT
Nfkbiz-1	TCTTTCTCTAGAGCTCGCCGTCTGACCTCGTGGCGGGAGGAGGCCAGTCCTTGGCCCTGGCCTCCTTTATAGGGCTGGCTTTCTTTTTGCCAGCTAAGTGGGCAGAGGGGGCGGGGAAGCCCAGCACGCCTAAAATACACCCTATGCTCATCCTCGGGTTCGATCGGGGGTGCGTGGGCACCGAGAAGGGCCGGAGGAGGCGAGGCGGGCAGCGAGGACTAAGTTTGTGGACTTTTTCCACACGCTGGAAATTCCCAGGCCAAAAAGACACCGACCCGAGTCCCGGACATTCCCCGCCAGGGCGGTCCCCAAGACCCGGACTGGAGCCGCGCGGAGGACTGAGGCCCCGCAGAGCTGTTTTCAGGACTCCTGTCCCAGTGTCCCGGGAATCTAGGGGAT…	216	TCTTTCTCTA	CTTTCTCTAG	TTTCTCTAGA	TTCTCTAGAG	TCTCTAGAGC	CTCTAGAGCT	TCTAGAGCTC	CTAGAGCTCG	TAGAGCTCGC	AGAGCTCGCC	GAGCTCGCCG	AGCTCGCCGT	GCTCGCCGTC	CTCGCCGTCT	TCGCCGTCTG	CGCCGTCTGA	GCCGTCTGAC	CCGTCTGACC	CGTCTGACCT	GTCTGACCTC	TCTGACCTCG	CTGACCTCGT	TGACCTCGTG	GACCTCGTGG	ACCTCGTGGC	CCTCGTGGCG	CTCGTGGCGG	TCGTGGCGGG	CGTGGCGGGA	GTGGCGGGAG	TGGCGGGAGG	GGCGGGAGGA	GCGGGAGGAG	CGGGAGGAGG	GGGAGGAGGC	GGAGGAGGCC	GAGGAGGCCA	AGGAGGCCAG	GGAGGCCAGT	GAGGCCAGTC	AGGCCAGTCC	GGCCAGTCCT	GCCAGTCCTT	CCAGTCCTTG	CAGTCCTTGG	AGTCCTTGGC	GTCCTTGGCC
Cxcl1-1	GGTGGCGTGGCGCCCACGTGCACATAACGCGTGTGACCCACCTCGCCCTGAGCACTGGAGACTCTGAAGTCTCACTACTCCTCCCCCCCCCAACCCCCCAGCCGTCACTTGTCCAGCGAAGCACGTCACTCCCTCCCCTTTGGGACTTTGGGGCAAAAAGCAAAAATCCCAGAGTCTAATCCTTGGGAGTGGAGCAAGGGGGAGGAGCGATGTCCTTTCCGGTTGCAGGGAAACACCCTGTACTCCGGGAATTTCCCTGGCCCGGAGCTCTGGAGTTTCGAGCATAAAAGGGGCTCGCGGGAGCCCTAGAGCTCCACAACAGGACTCAGAGCCTCTAACCAGTTCCAGCACTCCAGACTCCAGCCACACTCCAACACAGCACCATGATCCCAGCCACCC…	211	GGTGGCGTGG	GTGGCGTGGC	TGGCGTGGCG	GGCGTGGCGC	GCGTGGCGCC	CGTGGCGCCC	GTGGCGCCCA	TGGCGCCCAC	GGCGCCCACG	GCGCCCACGT	CGCCCACGTG	GCCCACGTGC	CCCACGTGCA	CCACGTGCAC	CACGTGCACA	ACGTGCACAT	CGTGCACATA	GTGCACATAA	TGCACATAAC	GCACATAACG	CACATAACGC	ACATAACGCG	CATAACGCGT	ATAACGCGTG	TAACGCGTGT	AACGCGTGTG	ACGCGTGTGA	CGCGTGTGAC	GCGTGTGACC	CGTGTGACCC	GTGTGACCCA	TGTGACCCAC	GTGACCCACC	TGACCCACCT	GACCCACCTC	ACCCACCTCG	CCCACCTCGC	CCACCTCGCC	CACCTCGCCC	ACCTCGCCCT	CCTCGCCCTG	CTCGCCCTGA	TCGCCCTGAG	CGCCCTGAGC	GCCCTGAGCA	CCCTGAGCAC	CCTGAGCACT
Bahcc1-2	GCCTGCACAAAGCAGAGGACCCCATTCAGTCCTGCCCGGGTCAGCACTCACATGCCCTTCCTCTGGCCATGTCTAAGGTCTCCTCCACTACTCGCCCCATCCCCTCATCCCCTCAGACCAGGAGCGGAAGAAACCACTTTCCAACCACTAGGCTGGAAGCTAGTGGAACTCAGTAGAGATGCCAGGGTCCCACAGGGGCAGTCCCCTCCCCTACTGACTGCTTCCCTACTGAGTCACCCTGTGTTTGGGAAGTTCCCAGGGCCACGCCAGGCGAGATGAGGCATCACCAATATACCAATTCCCCTGCCCCCTGGGCGGGAAGCTACTACTGTGACTCACCTTGGGCTGGCCAGACTCCACCCTACACTGCTTTGCCCTCCACCCCAAGATGGCCATGCA…	210	GCCTGCACAA	CCTGCACAAA	CTGCACAAAG	TGCACAAAGC	GCACAAAGCA	CACAAAGCAG	ACAAAGCAGA	CAAAGCAGAG	AAAGCAGAGG	AAGCAGAGGA	AGCAGAGGAC	GCAGAGGACC	CAGAGGACCC	AGAGGACCCC	GAGGACCCCA	AGGACCCCAT	GGACCCCATT	GACCCCATTC	ACCCCATTCA	CCCCATTCAG	CCCATTCAGT	CCATTCAGTC	CATTCAGTCC	ATTCAGTCCT	TTCAGTCCTG	TCAGTCCTGC	CAGTCCTGCC	AGTCCTGCCC	GTCCTGCCCG	TCCTGCCCGG	CCTGCCCGGG	CTGCCCGGGT	TGCCCGGGTC	GCCCGGGTCA	CCCGGGTCAG	CCGGGTCAGC	CGGGTCAGCA	GGGTCAGCAC	GGTCAGCACT	GTCAGCACTC	TCAGCACTCA	CAGCACTCAC	AGCACTCACA	GCACTCACAT	CACTCACATG	ACTCACATGC	CTCACATGCC
Irf1-1	TGCAAAGACAAACAATAAAACTCAGGACTCAGGCAGGAACAGTCATTCCTCAGGTATCCCTTGACTTTGTGGTCCATCCTCTGCTGGTGGACCGACCGACAGACAGACACCATTACACCCTGTTCAATGATCCCTCTGCTGTTCTCCTTTGAGATCCCCACCTTCTCTGGGAACAACAGCCCCAAGAGAACTGGGCAGGTGCTCTGAGGTGGGGCTTTTCCGGGGTTGGTTTTCCCCGGTTCCCACTGGAAGTTCCAGCGAGCTGCTGGCCAGGGACTTTGGACACGTGCCCGTCCCGCTGCCTGCTTTGGAGCAGAGCTCAGCGGTTCCGGGAAACTCCTCGATTTCCTTGTTGCCTCCACGTTGGCAAGAAAGCGAAACTCAAGCCCCGCCCCTCCT…	205	TGCAAAGACA	GCAAAGACAA	CAAAGACAAA	AAAGACAAAC	AAGACAAACA	AGACAAACAA	GACAAACAAT	ACAAACAATA	CAAACAATAA	AAACAATAAA	AACAATAAAA	ACAATAAAAC	CAATAAAACT	AATAAAACTC	ATAAAACTCA	TAAAACTCAG	AAAACTCAGG	AAACTCAGGA	AACTCAGGAC	ACTCAGGACT	CTCAGGACTC	TCAGGACTCA	CAGGACTCAG	AGGACTCAGG	GGACTCAGGC	GACTCAGGCA	ACTCAGGCAG	CTCAGGCAGG	TCAGGCAGGA	CAGGCAGGAA	AGGCAGGAAC	GGCAGGAACA	GCAGGAACAG	CAGGAACAGT	AGGAACAGTC	GGAACAGTCA	GAACAGTCAT	AACAGTCATT	ACAGTCATTC	CAGTCATTCC	AGTCATTCCT	GTCATTCCTC	TCATTCCTCA	CATTCCTCAG	ATTCCTCAGG	TTCCTCAGGT	TCCTCAGGTA
Col27a1-1	TCTGTTCCTGGCTCGGCCTCGGGTTCTGCACGTTCCTGCATTTCCTAACCTCTCTGCCTGTGTGAATGTGTCTTCTTGGGTCTGCGTACCTCAAACTTCCCAGCTTCTCCCGGGAAGCCTGCAGTTCCTGTCCCTCTCCTGAGTAAGCAAGGGGTGAGAGCCAGCTTGTGGGAGCGGAAAGGCCCTGGGAGATCACCAAGTCCAACCTCCTTGTACAGATGAGGGAACCGTGGCCAGAGAGGGGCCGGGAATCTCCAGGGCGGGGCCCCCGCACACAGGGGCACCCCACAGTTGGGATTCCCAGCTTGTGCAGAAGTTGTAAGAGTGAGGGATTCAGTCACTATGTGTGGGTGTGTGTGGGAGAACGCGGTCCAGAGGGGCCCTGTGGACTATATCTCA…	205	TCTGTTCCTG	CTGTTCCTGG	TGTTCCTGGC	GTTCCTGGCT	TTCCTGGCTC	TCCTGGCTCG	CCTGGCTCGG	CTGGCTCGGC	TGGCTCGGCC	GGCTCGGCCT	GCTCGGCCTC	CTCGGCCTCG	TCGGCCTCGG	CGGCCTCGGG	GGCCTCGGGT	GCCTCGGGTT	CCTCGGGTTC	CTCGGGTTCT	TCGGGTTCTG	CGGGTTCTGC	GGGTTCTGCA	GGTTCTGCAC	GTTCTGCACG	TTCTGCACGT	TCTGCACGTT	CTGCACGTTC	TGCACGTTCC	GCACGTTCCT	CACGTTCCTG	ACGTTCCTGC	CGTTCCTGCA	GTTCCTGCAT	TTCCTGCATT	TCCTGCATTT	CCTGCATTTC	CTGCATTTCC	TGCATTTCCT	GCATTTCCTA	CATTTCCTAA	ATTTCCTAAC	TTTCCTAACC	TTCCTAACCT	TCCTAACCTC	CCTAACCTCT	CTAACCTCTC	TAACCTCTCT	AACCTCTCTG
Atp2b4-1	CGCAGGAAAGCCATGTGGGTCTGGGAGCCCTGCCAATTCCCAATTTTGGGCTTTCCACTTCATTCTTTCCACCCCAGAGAGGCTTCCCAGCCCTGATCTCAGCAGCTTTAACTTCACACAAAGACTTGTCCAGCCCAGAAAAATGTTTTGGGCCCCGAACTCCACAGTGGCTTCTCAAATACTTACACAGCCTCCTGGAGAGGGAAGGAGGACTTGGCAAGAAGGCTATTCAGAAAACACAGGAAAAGGGGTTTCCCGAGAAATTCTCGGGGAAATTTCGCCCTCAGACAAATTTTCATAGAGAACATGAGAGAGACAGCCCCACCCAAACTGAGAGCGCGTCTAGCCCTTAGAACCAGGCTGAGCACATAAGTTGGGAGAGGCAAAGAGAATGTGAGT…	185	CGCAGGAAAG	GCAGGAAAGC	CAGGAAAGCC	AGGAAAGCCA	GGAAAGCCAT	GAAAGCCATG	AAAGCCATGT	AAGCCATGTG	AGCCATGTGG	GCCATGTGGG	CCATGTGGGT	CATGTGGGTC	ATGTGGGTCT	TGTGGGTCTG	GTGGGTCTGG	TGGGTCTGGG	GGGTCTGGGA	GGTCTGGGAG	GTCTGGGAGC	TCTGGGAGCC	CTGGGAGCCC	TGGGAGCCCT	GGGAGCCCTG	GGAGCCCTGC	GAGCCCTGCC	AGCCCTGCCA	GCCCTGCCAA	CCCTGCCAAT	CCTGCCAATT	CTGCCAATTC	TGCCAATTCC	GCCAATTCCC	CCAATTCCCA	CAATTCCCAA	AATTCCCAAT	ATTCCCAATT	TTCCCAATTT	TCCCAATTTT	CCCAATTTTG	CCAATTTTGG	CAATTTTGGG	AATTTTGGGC	ATTTTGGGCT	TTTTGGGCTT	TTTGGGCTTT	TTGGGCTTTC	TGGGCTTTCC
Map3k8	GGCAGCGGGTGGCCAGCCTGCCGGACCCAGGCGTGTGGGCGTTCTGAGGACAGACGGCGGACTGGAGGCCGGGCGATAGGCAGCGGGAGGACCAGGGCTCTGCGGAACCCTGACTCTAGGCGCCTGAACCAGCATTGGGGTGGCGCAGCCGACGCCAACCTCCTCCCCGCCTTTTCCATTTCCCTTTTCTCTCCGTAAACAGAAAGAGCCTGTCGGCTGGCCCGGAACACAAGAACCCCCGCGCTGGGAAATTCCGTCCTCCCACCCTCGGGCCCCGGGGCGCGGGATGGAGATGGAGGCGGAACCGGGCGGAGCGGTGGTGAGAATCCACCCCACCCCGGGCTTGTGTCCCCAATCTGTGGCCAGAGAGCGTCTTCCTGGCCGGAGTTTGCGGTTTTA…	175	GGCAGCGGGT	GCAGCGGGTG	CAGCGGGTGG	AGCGGGTGGC	GCGGGTGGCC	CGGGTGGCCA	GGGTGGCCAG	GGTGGCCAGC	GTGGCCAGCC	TGGCCAGCCT	GGCCAGCCTG	GCCAGCCTGC	CCAGCCTGCC	CAGCCTGCCG	AGCCTGCCGG	GCCTGCCGGA	CCTGCCGGAC	CTGCCGGACC	TGCCGGACCC	GCCGGACCCA	CCGGACCCAG	CGGACCCAGG	GGACCCAGGC	GACCCAGGCG	ACCCAGGCGT	CCCAGGCGTG	CCAGGCGTGT	CAGGCGTGTG	AGGCGTGTGG	GGCGTGTGGG	GCGTGTGGGC	CGTGTGGGCG	GTGTGGGCGT	TGTGGGCGTT	GTGGGCGTTC	TGGGCGTTCT	GGGCGTTCTG	GGCGTTCTGA	GCGTTCTGAG	CGTTCTGAGG	GTTCTGAGGA	TTCTGAGGAC	TCTGAGGACA	CTGAGGACAG	TGAGGACAGA	GAGGACAGAC	AGGACAGACG
Lif-2	TAGAGGGAGATGAAGCAAGAGCATGCAAATGAGCATGCTTGCTTGTCTTGACCAACTGGAGCTGCTTAGCAGTGATGACCCGGATCGGGATGTCACCCCTTTGATGCAATGACGTGAGACCTGCTTCCGGGTGGGCAGGCGGGTGTGTAATCATAGCTCACTCGGTCCCATGGGACAAAAAGGCTGCCAAGTTGCATGGTGGTGGGAAGTCCCTGCTTGTTTTGGGATTCAGACTGGCATTTCTCTCTGAATTTCCCCATCAGGCCAGAGTAGGGCAGCTGAGCCCCCTGTGCGTCGGGTTCTGTGACCACAGGCAGGGAACAGGGCTAAGGGGAAAGGGCAGGGGCTTCTTTTCTAGTGTTCACAACTCCAGATGGCTTTTCTAGTGTTTCTCCAGAC…	171	TAGAGGGAGA	AGAGGGAGAT	GAGGGAGATG	AGGGAGATGA	GGGAGATGAA	GGAGATGAAG	GAGATGAAGC	AGATGAAGCA	GATGAAGCAA	ATGAAGCAAG	TGAAGCAAGA	GAAGCAAGAG	AAGCAAGAGC	AGCAAGAGCA	GCAAGAGCAT	CAAGAGCATG	AAGAGCATGC	AGAGCATGCA	GAGCATGCAA	AGCATGCAAA	GCATGCAAAT	CATGCAAATG	ATGCAAATGA	TGCAAATGAG	GCAAATGAGC	CAAATGAGCA	AAATGAGCAT	AATGAGCATG	ATGAGCATGC	TGAGCATGCT	GAGCATGCTT	AGCATGCTTG	GCATGCTTGC	CATGCTTGCT	ATGCTTGCTT	TGCTTGCTTG	GCTTGCTTGT	CTTGCTTGTC	TTGCTTGTCT	TGCTTGTCTT	GCTTGTCTTG	CTTGTCTTGA	TTGTCTTGAC	TGTCTTGACC	GTCTTGACCA	TCTTGACCAA	CTTGACCAAC
Cxcl1-2	TACAGATAGATTCAGATAGCATGAAAATAGTTGTACAAGTAGACTAATAGTTATATAAAGCCATAGCCCTTTGCTGTTAGACTGGTGCTTGTGACATCTGTGGCCTTTTATATCTAGGAACCCCCTCCTCAGCCCAGAAAAAAACCCACAGCTTTCCCGTGGACTTTCCTTAGTCAAAACAAAATATGACCTGCTATACAGCAGGGTAGGGATGCTTCAGGAACCACACCGGGAGTTCGGACTTTCGGGAAGTTCCCAAGCTCAAAAAACAAAGAGGAGATTGCTACAGCATTCTAAAATAAACAGGGACCTAACCTTGACAGTGATCTTTCTCCTCACCCTCTTCACATGCCTCCCTGATACAAACCACCAACTGTGATTTACCACAAAAACAGTTGG…	160	TACAGATAGA	ACAGATAGAT	CAGATAGATT	AGATAGATTC	GATAGATTCA	ATAGATTCAG	TAGATTCAGA	AGATTCAGAT	GATTCAGATA	ATTCAGATAG	TTCAGATAGC	TCAGATAGCA	CAGATAGCAT	AGATAGCATG	GATAGCATGA	ATAGCATGAA	TAGCATGAAA	AGCATGAAAA	GCATGAAAAT	CATGAAAATA	ATGAAAATAG	TGAAAATAGT	GAAAATAGTT	AAAATAGTTG	AAATAGTTGT	AATAGTTGTA	ATAGTTGTAC	TAGTTGTACA	AGTTGTACAA	GTTGTACAAG	TTGTACAAGT	TGTACAAGTA	GTACAAGTAG	TACAAGTAGA	ACAAGTAGAC	CAAGTAGACT	AAGTAGACTA	AGTAGACTAA	GTAGACTAAT	TAGACTAATA	AGACTAATAG	GACTAATAGT	ACTAATAGTT	CTAATAGTTA	TAATAGTTAT	AATAGTTATA	ATAGTTATAT
Nfatc1	GTCAGGGACGAAACGGGAAGGAAAGGGCTTACTAGGGGGCGATGGGCGAGCGCGCCAAACCGGGATGGCGGCGGCTTCAGGCGGGTGCCCTGAGAAAGCTACTCTCCCTTTTAATGAGGGGCTCGGGGTACGAGCGGCGGGGGAAGGGTGCCGAGACGCCTTGCATGCTGAAGTCATTATGTAAAATCGCAGGCTTCCCCCGCTGTGGAAATTTGGAAAAGCGCTTCCACTGGCAGGCGGGAGTAAGGAAATTCCCATCCCGCTAAATTACTAACAGATTGCATGGGCGTCCCGGGACAGCCAGATATTGTCATTTTTACTCTGTAAATATCTGAGCGAACTGGATTGCTTGCTGTACGAGAAGCGGGGGTGGGGGGGCGCCTAGGAGAGCGCGCCCAC…	158	GTCAGGGACG	TCAGGGACGA	CAGGGACGAA	AGGGACGAAA	GGGACGAAAC	GGACGAAACG	GACGAAACGG	ACGAAACGGG	CGAAACGGGA	GAAACGGGAA	AAACGGGAAG	AACGGGAAGG	ACGGGAAGGA	CGGGAAGGAA	GGGAAGGAAA	GGAAGGAAAG	GAAGGAAAGG	AAGGAAAGGG	AGGAAAGGGC	GGAAAGGGCT	GAAAGGGCTT	AAAGGGCTTA	AAGGGCTTAC	AGGGCTTACT	GGGCTTACTA	GGCTTACTAG	GCTTACTAGG	CTTACTAGGG	TTACTAGGGG	TACTAGGGGG	ACTAGGGGGC	CTAGGGGGCG	TAGGGGGCGA	AGGGGGCGAT	GGGGGCGATG	GGGGCGATGG	GGGCGATGGG	GGCGATGGGC	GCGATGGGCG	CGATGGGCGA	GATGGGCGAG	ATGGGCGAGC	TGGGCGAGCG	GGGCGAGCGC	GGCGAGCGCG	GCGAGCGCGC	CGAGCGCGCC
Ccl5-2	AGCTCTCATTAATCCCAACACCTGTGCTGCGTGCTCACCTAAACCTCTCGGATAGGCTCACATCCTTCCAGACACATGCTACCCTGTCCTGTCCTGGCTTAGGCTTTGTTTTCTTTTCTTTCTCTTTTTGACTCTTTTCCCAAGCTGAGCTGGCTCTCAGCCCAGTCAATGTGACGTTATGAAGCCGGCTGCAGCCAAAGAAACCGAAACCCCATTTCACATGGATTCCAGTGCTTTAGTCAGTCGTGGGGTTTCCCCATGACTGTGTGGGTCAGGTTTCTCTCCTGGCCACTCCTATCATAGTGTCCGAAGTAGGGAAAATCCATAGTCTCTAGGCATCTGGGCTCCCAGCAGAAGCCAAAAGGAAAGTCATTTCCTGCACGGCTTTAACTTTCTCCA…	155	AGCTCTCATT	GCTCTCATTA	CTCTCATTAA	TCTCATTAAT	CTCATTAATC	TCATTAATCC	CATTAATCCC	ATTAATCCCA	TTAATCCCAA	TAATCCCAAC	AATCCCAACA	ATCCCAACAC	TCCCAACACC	CCCAACACCT	CCAACACCTG	CAACACCTGT	AACACCTGTG	ACACCTGTGC	CACCTGTGCT	ACCTGTGCTG	CCTGTGCTGC	CTGTGCTGCG	TGTGCTGCGT	GTGCTGCGTG	TGCTGCGTGC	GCTGCGTGCT	CTGCGTGCTC	TGCGTGCTCA	GCGTGCTCAC	CGTGCTCACC	GTGCTCACCT	TGCTCACCTA	GCTCACCTAA	CTCACCTAAA	TCACCTAAAC	CACCTAAACC	ACCTAAACCT	CCTAAACCTC	CTAAACCTCT	TAAACCTCTC	AAACCTCTCG	AACCTCTCGG	ACCTCTCGGA	CCTCTCGGAT	CTCTCGGATA	TCTCGGATAG	CTCGGATAGG
Gadd45b-1	GGTGCCTTGGTAGTTCTCACTTTGGGGAGAGGATCCCACCGTCCTCAAACTTACCAAACGTTTACTGTATACCCTAGACGTTATTTAAACACTCTCCAACTCTACAAGGCCGGCAGAACACTTAGTAAGCCTCCTGGCGCATGCACATCCCTTCTTTCAGAGCTTGGGAAAGGCTAGGGACTCTCCGGGGACAGCGAGGGGATTCCAGACAGCCCTCCCCGAAAGTTCAGGCCAGCCTCTCGCGCTGGAAACCCCGCGCGCGGCCTGCGTAGCGCGGCTGCCGGGAAATCAGGAGAGAAACTTCTGTGGTTTTTTTTTTTTTTTTTTTTTTTTTTTTTTTCTCTCTAGAGCTCTCTCTCTAGAGCTCTCTGGCTTTTCTAGCTGTCGCCGCTGCTGGCG…	151	GGTGCCTTGG	GTGCCTTGGT	TGCCTTGGTA	GCCTTGGTAG	CCTTGGTAGT	CTTGGTAGTT	TTGGTAGTTC	TGGTAGTTCT	GGTAGTTCTC	GTAGTTCTCA	TAGTTCTCAC	AGTTCTCACT	GTTCTCACTT	TTCTCACTTT	TCTCACTTTG	CTCACTTTGG	TCACTTTGGG	CACTTTGGGG	ACTTTGGGGA	CTTTGGGGAG	TTTGGGGAGA	TTGGGGAGAG	TGGGGAGAGG	GGGGAGAGGA	GGGAGAGGAT	GGAGAGGATC	GAGAGGATCC	AGAGGATCCC	GAGGATCCCA	AGGATCCCAC	GGATCCCACC	GATCCCACCG	ATCCCACCGT	TCCCACCGTC	CCCACCGTCC	CCACCGTCCT	CACCGTCCTC	ACCGTCCTCA	CCGTCCTCAA	CGTCCTCAAA	GTCCTCAAAC	TCCTCAAACT	CCTCAAACTT	CTCAAACTTA	TCAAACTTAC	CAAACTTACC	AAACTTACCA
Noct	TTCCCTCTCCATACCCCCTTAGGTGAGAATGTGAGTCTTGGGCCTCTCAAGTGCTGTGTAAGTGCTCCACCACTGAGCAACATCTCCAGCATTTTCCTGGAACATATGGCATCCGATTAAAACACAGCTCTGACCATATCCTAGCATCCCTGCAACAGAGCTGACAAAAATAAGGGTTTTCTCAAGAGAATGTGGGTGTGTGCATCTGACTCTCAGACTATTGAAACAATGGACCCCCCAAGAAATGGGAATTTCCTTCAGGAAACTCCTGCTGGGAAAAGGAAAAGGCCTTTGCTTGAGGGGGAATTCTTTCAGGAAGCGGGAATTCACACAGTTCTATCTAGTCAGATCGCTTTGACCCGGACTGCTGAGATGTGCATACCCCTGGCCTTCTATTTG…	148	TTCCCTCTCC	TCCCTCTCCA	CCCTCTCCAT	CCTCTCCATA	CTCTCCATAC	TCTCCATACC	CTCCATACCC	TCCATACCCC	CCATACCCCC	CATACCCCCT	ATACCCCCTT	TACCCCCTTA	ACCCCCTTAG	CCCCCTTAGG	CCCCTTAGGT	CCCTTAGGTG	CCTTAGGTGA	CTTAGGTGAG	TTAGGTGAGA	TAGGTGAGAA	AGGTGAGAAT	GGTGAGAATG	GTGAGAATGT	TGAGAATGTG	GAGAATGTGA	AGAATGTGAG	GAATGTGAGT	AATGTGAGTC	ATGTGAGTCT	TGTGAGTCTT	GTGAGTCTTG	TGAGTCTTGG	GAGTCTTGGG	AGTCTTGGGC	GTCTTGGGCC	TCTTGGGCCT	CTTGGGCCTC	TTGGGCCTCT	TGGGCCTCTC	GGGCCTCTCA	GGCCTCTCAA	GCCTCTCAAG	CCTCTCAAGT	CTCTCAAGTG	TCTCAAGTGC	CTCAAGTGCT	TCAAGTGCTG
Bahcc1-3	TGGCCACCCTGCCTCCCGTCCTAGCCAAGGGGCTAAATTTACTCTTTTAATAAGAACCAGACTTATATCCGATTTTCCTTTTCTTTTATTAGTTCTGGGCCGTCGGTTGAGCCTGTCCCTTGTCATCACTGCCTCCCGGCCTTTTCCATGGTTGCCCAGTTGAGTGGTTCAACCACAGAGCTTTCCTATTATGGCCTGAGAGTGACTTCCTTTGGGACTTCCGGAAGGTTCTCTTGGACTGGCCAAGGGGCTTCCCGGGTTAGGTGATCATTCCCAGGCCCAAGGATGGGCCAAGCCCAACGCCCACTGCTCTGCATTCTTGGCCTCTCCTTCGGCCCGCGCCCCAGGCTGTGGTTGCAGGGCCTTCCATCTTGGCTTCCTCCTCCCCTTCCTTCTGTT…	144	TGGCCACCCT	GGCCACCCTG	GCCACCCTGC	CCACCCTGCC	CACCCTGCCT	ACCCTGCCTC	CCCTGCCTCC	CCTGCCTCCC	CTGCCTCCCG	TGCCTCCCGT	GCCTCCCGTC	CCTCCCGTCC	CTCCCGTCCT	TCCCGTCCTA	CCCGTCCTAG	CCGTCCTAGC	CGTCCTAGCC	GTCCTAGCCA	TCCTAGCCAA	CCTAGCCAAG	CTAGCCAAGG	TAGCCAAGGG	AGCCAAGGGG	GCCAAGGGGC	CCAAGGGGCT	CAAGGGGCTA	AAGGGGCTAA	AGGGGCTAAA	GGGGCTAAAT	GGGCTAAATT	GGCTAAATTT	GCTAAATTTA	CTAAATTTAC	TAAATTTACT	AAATTTACTC	AATTTACTCT	ATTTACTCTT	TTTACTCTTT	TTACTCTTTT	TACTCTTTTA	ACTCTTTTAA	CTCTTTTAAT	TCTTTTAATA	CTTTTAATAA	TTTTAATAAG	TTTAATAAGA	TTAATAAGAA
Phldb1-1	AAGTGCGATGAGTCAGTCTCCGGGAGCCTCCGGGACCGCTGAGCTAACGGGCCCAGAATGCAGCCCCACCCCGGCTCACTGGGTCCCCCGCCGGGCCGCGCAGTCGCGAGCCAAATCCCCGCTGCGCTGGCCTGGGCGGAAGCGTCCGCGGCGCCAGGGCAACCCCGCGCCCCACGACCCCACCCAGCCGCCTACCCTCGCTTCCCCATCCCGGGGGAGTCCGATGACGGCGCTCGACCTCGGCTGGGGAACTCCGCGCTGTTTTTGGATCCAGACCGCGGAGGCGGAGCGGGAGCCAACGGCTCAGTCATCCCAGGTCGCCGGGGACCCTCATAGATAACGGGGGTCCTGGAAAAGTGCCCAGGAGACCCTAGACATGGAAACCCCAGGATCCCTCCC…	136	AAGTGCGATG	AGTGCGATGA	GTGCGATGAG	TGCGATGAGT	GCGATGAGTC	CGATGAGTCA	GATGAGTCAG	ATGAGTCAGT	TGAGTCAGTC	GAGTCAGTCT	AGTCAGTCTC	GTCAGTCTCC	TCAGTCTCCG	CAGTCTCCGG	AGTCTCCGGG	GTCTCCGGGA	TCTCCGGGAG	CTCCGGGAGC	TCCGGGAGCC	CCGGGAGCCT	CGGGAGCCTC	GGGAGCCTCC	GGAGCCTCCG	GAGCCTCCGG	AGCCTCCGGG	GCCTCCGGGA	CCTCCGGGAC	CTCCGGGACC	TCCGGGACCG	CCGGGACCGC	CGGGACCGCT	GGGACCGCTG	GGACCGCTGA	GACCGCTGAG	ACCGCTGAGC	CCGCTGAGCT	CGCTGAGCTA	GCTGAGCTAA	CTGAGCTAAC	TGAGCTAACG	GAGCTAACGG	AGCTAACGGG	GCTAACGGGC	CTAACGGGCC	TAACGGGCCC	AACGGGCCCA	ACGGGCCCAG
Pdlim4-1	AGCTGAGGCGTCCTTGCTGTGTGCCCAATGGAATAAAGACTTGCAGCTGGGCTGCTCAGTGCCAAGGGCATGTCCAAGATTCCTGAGCCCAACAGGGACCTGGCTACGGGCCAGGCACAAACAGGGGCTACCTAATAACGTTTCTCGTTGTGTTTAAAAGCTCCGAGCCAATGGATCAATCAGGCATGGGTTAACTGTGTTGTGGTTTGGGGATGGTTTCGCCCACACAGATCCACGGGGGGTCGTGGAAAGTCCCCGTTAGCAGTGAATGTGGCAAAACTGAGTTATGTCCTCTGGGCCCAGGCAGGGAAGGCGGATGAAGCTCTCACTCAGCCAGAATTAAGCCAACTGCTAGTGGGAACTGATTAAAAAGGCAGAGCCTAAGCCCAGGAAAGGGCT…	134	AGCTGAGGCG	GCTGAGGCGT	CTGAGGCGTC	TGAGGCGTCC	GAGGCGTCCT	AGGCGTCCTT	GGCGTCCTTG	GCGTCCTTGC	CGTCCTTGCT	GTCCTTGCTG	TCCTTGCTGT	CCTTGCTGTG	CTTGCTGTGT	TTGCTGTGTG	TGCTGTGTGC	GCTGTGTGCC	CTGTGTGCCC	TGTGTGCCCA	GTGTGCCCAA	TGTGCCCAAT	GTGCCCAATG	TGCCCAATGG	GCCCAATGGA	CCCAATGGAA	CCAATGGAAT	CAATGGAATA	AATGGAATAA	ATGGAATAAA	TGGAATAAAG	GGAATAAAGA	GAATAAAGAC	AATAAAGACT	ATAAAGACTT	TAAAGACTTG	AAAGACTTGC	AAGACTTGCA	AGACTTGCAG	GACTTGCAGC	ACTTGCAGCT	CTTGCAGCTG	TTGCAGCTGG	TGCAGCTGGG	GCAGCTGGGC	CAGCTGGGCT	AGCTGGGCTG	GCTGGGCTGC	CTGGGCTGCT
Lif-3	TCCCTCCTCAACTTCAGCCCAGACCACCACAGGCCCCTTCGTCTCCCGGTTTAGTTTATAAGATTCTCACACACATTACAATGCAATTATCTGAGCTCATGGACCAACAGGAAAGCGCTCATCACAGGGTACTACTTCCTTTGTCAGGCACCGACCCTGGTCGCTGTAAGCTGATAGGCACTGCGCTGGCCACCGGGCACCCAGGCACACGATGCCCTTCACCCCAACACACCCAAGGCTCTTCGGTTGAATTCCCCAGGGAGGAGGCGGCCAGGGGATGGGGAACGGGGAAATTTTCTTACATCACTTGACGTGATTGCTTTCACTCACAGAATCCTGAGTCATGACTGTAGCCACGTTGCCTCCGGCTCTGGCTGAAATCAGCGGCTATAGATTTGG…	128	TCCCTCCTCA	CCCTCCTCAA	CCTCCTCAAC	CTCCTCAACT	TCCTCAACTT	CCTCAACTTC	CTCAACTTCA	TCAACTTCAG	CAACTTCAGC	AACTTCAGCC	ACTTCAGCCC	CTTCAGCCCA	TTCAGCCCAG	TCAGCCCAGA	CAGCCCAGAC	AGCCCAGACC	GCCCAGACCA	CCCAGACCAC	CCAGACCACC	CAGACCACCA	AGACCACCAC	GACCACCACA	ACCACCACAG	CCACCACAGG	CACCACAGGC	ACCACAGGCC	CCACAGGCCC	CACAGGCCCC	ACAGGCCCCT	CAGGCCCCTT	AGGCCCCTTC	GGCCCCTTCG	GCCCCTTCGT	CCCCTTCGTC	CCCTTCGTCT	CCTTCGTCTC	CTTCGTCTCC	TTCGTCTCCC	TCGTCTCCCG	CGTCTCCCGG	GTCTCCCGGT	TCTCCCGGTT	CTCCCGGTTT	TCCCGGTTTA	CCCGGTTTAG	CCGGTTTAGT	CGGTTTAGTT
Rnf19b	AGCAAAGCAGAGTGGTCTGCCTGATAGCACCCATCTCTGAATGCAAAACTACCTTGGGAGGGGCAGGTTCCCTGGCCAAAGATGGCAAGCAGCTGGTATGAGGCCTCACCAGGTCAGCTACGTTGTTGTTCTAACATGGCCCCAAGTGAAACCTGGACTGAACACCAGGTACTTTCTCATGGAGGTGGGGGTGGAGCAGCTACAGTGTCTGCCCCCACATCCCACTATGAGAACACGGTAGGAGTTGGGGGTTTCCACTCAGATCCTAGCAAGTTGCTCCATCATTCTGTCTGACCACAACCACTTCCTCCTCTAAAAACTCCCTTCCCGCAGGCCCTGACACCAGCCAGGCCCTCAGCGAAGAGAATCCCCCCCACGATCTGGTTTGTTAGCTGTGGC…	127	AGCAAAGCAG	GCAAAGCAGA	CAAAGCAGAG	AAAGCAGAGT	AAGCAGAGTG	AGCAGAGTGG	GCAGAGTGGT	CAGAGTGGTC	AGAGTGGTCT	GAGTGGTCTG	AGTGGTCTGC	GTGGTCTGCC	TGGTCTGCCT	GGTCTGCCTG	GTCTGCCTGA	TCTGCCTGAT	CTGCCTGATA	TGCCTGATAG	GCCTGATAGC	CCTGATAGCA	CTGATAGCAC	TGATAGCACC	GATAGCACCC	ATAGCACCCA	TAGCACCCAT	AGCACCCATC	GCACCCATCT	CACCCATCTC	ACCCATCTCT	CCCATCTCTG	CCATCTCTGA	CATCTCTGAA	ATCTCTGAAT	TCTCTGAATG	CTCTGAATGC	TCTGAATGCA	CTGAATGCAA	TGAATGCAAA	GAATGCAAAA	AATGCAAAAC	ATGCAAAACT	TGCAAAACTA	GCAAAACTAC	CAAAACTACC	AAAACTACCT	AAACTACCTT	AACTACCTTG
Angptl4-3	CCCAGCCCAGCCAGGGAAAGTAGGAGAAAGGTCACTGGGGGAGGGGCATGCAGGCACTTTCTGCCAGCCAGCTCCGTCTGCACTGCCAGGAGTGGGGGCAGACCCAGAAAGATGGGAAGTATACTTTCCAATCCCTCGGGCAGCTAGCTCCCTTTCCCCTACTTTCCTCTCATCCAATCGGGACAGGCACACTGCCAAACCACCCATGTGGTTCCCATTAGGGCCAGCTGTTTGTCTCTCCAGCTCTGAACTTTCCTCTACTTGGCTAGGCTGAGTCTGGGAGTTCCAAAGCCACAAAACCACCCCCTCAGCTCTTCTCTTCCACCACATCACCCATCCAGAACCTATGCCTGCCGACCCTGGAAAAGCTCATCCATGACCCTCGCCATGCCTAGGTAC…	126	CCCAGCCCAG	CCAGCCCAGC	CAGCCCAGCC	AGCCCAGCCA	GCCCAGCCAG	CCCAGCCAGG	CCAGCCAGGG	CAGCCAGGGA	AGCCAGGGAA	GCCAGGGAAA	CCAGGGAAAG	CAGGGAAAGT	AGGGAAAGTA	GGGAAAGTAG	GGAAAGTAGG	GAAAGTAGGA	AAAGTAGGAG	AAGTAGGAGA	AGTAGGAGAA	GTAGGAGAAA	TAGGAGAAAG	AGGAGAAAGG	GGAGAAAGGT	GAGAAAGGTC	AGAAAGGTCA	GAAAGGTCAC	AAAGGTCACT	AAGGTCACTG	AGGTCACTGG	GGTCACTGGG	GTCACTGGGG	TCACTGGGGG	CACTGGGGGA	ACTGGGGGAG	CTGGGGGAGG	TGGGGGAGGG	GGGGGAGGGG	GGGGAGGGGC	GGGAGGGGCA	GGAGGGGCAT	GAGGGGCATG	AGGGGCATGC	GGGGCATGCA	GGGCATGCAG	GGCATGCAGG	GCATGCAGGC	CATGCAGGCA
Cx3cl1-1	ATTAAGCTACAGCCCCTCCTTCTCAACCTTTGCCTCTACCTCCTACTTGGCCAGAGTTTTAGGACCCACTGCAACAGGTACACCCCTTTCCCTCTCCCTCTCCCCGTCCCCGGTCATCAGGGAACCTAGACAGTAGGCAGCCTCAGCCCTGCCACCTTAGCCCCTTCGCTCCTAGATCTGTGGTCAACTTCTGCATTCCCCAGACGGGCGAGGCCACAGACAAGAAAAACACACGAATGAATGGCTGGGAATTTCCAGCTTTGAGCCGAATAATAGGTTGTGTGTGTGTGTGTGTGTGTGTGTGTGTGTGTGTGTGTGTGTGTGTGTGTGTGTTGCATGTAGTATATGTGTTCAAGCACGGTATATATCAGTGCATACAGCTGCTCTAAGGGGGTTTGC…	122	ATTAAGCTAC	TTAAGCTACA	TAAGCTACAG	AAGCTACAGC	AGCTACAGCC	GCTACAGCCC	CTACAGCCCC	TACAGCCCCT	ACAGCCCCTC	CAGCCCCTCC	AGCCCCTCCT	GCCCCTCCTT	CCCCTCCTTC	CCCTCCTTCT	CCTCCTTCTC	CTCCTTCTCA	TCCTTCTCAA	CCTTCTCAAC	CTTCTCAACC	TTCTCAACCT	TCTCAACCTT	CTCAACCTTT	TCAACCTTTG	CAACCTTTGC	AACCTTTGCC	ACCTTTGCCT	CCTTTGCCTC	CTTTGCCTCT	TTTGCCTCTA	TTGCCTCTAC	TGCCTCTACC	GCCTCTACCT	CCTCTACCTC	CTCTACCTCC	TCTACCTCCT	CTACCTCCTA	TACCTCCTAC	ACCTCCTACT	CCTCCTACTT	CTCCTACTTG	TCCTACTTGG	CCTACTTGGC	CTACTTGGCC	TACTTGGCCA	ACTTGGCCAG	CTTGGCCAGA	TTGGCCAGAG
Gem-2	ATTCAGACAGCTTACAAGTGCTCTGCTGGGAAGGGCGATTAAGTAGCACTAAGTGTATTTTTCCAGTGTCCACCTGATAAAAAGAAAATAAAACAAAATCAACGATTGAACTGTCATTTTTTTTCTCCCTCACTCCCCTCAAGGGGATAGGGGAGTCACATGACTACGAGTAACTGATTTAGCCAAGTGGCTGCAACTCAGTTTGCTGCAGAGCCGCCCCCTCCCGGCGGGAGCGCTGACGTCACGGAAAAGCCCCGTCGCGGGGCTGCCGGGCGCGCTATAAACGGCGGCGGGCAGCGGAGGCTTCAGGAGGCGGCACTGCCAGCGGACATCACACAGCCTCGGACTGCGGAGCCCGCATCGCAGACGTCAGGCGTTGCAGCAGGCGGATCGACGGCA…	121	ATTCAGACAG	TTCAGACAGC	TCAGACAGCT	CAGACAGCTT	AGACAGCTTA	GACAGCTTAC	ACAGCTTACA	CAGCTTACAA	AGCTTACAAG	GCTTACAAGT	CTTACAAGTG	TTACAAGTGC	TACAAGTGCT	ACAAGTGCTC	CAAGTGCTCT	AAGTGCTCTG	AGTGCTCTGC	GTGCTCTGCT	TGCTCTGCTG	GCTCTGCTGG	CTCTGCTGGG	TCTGCTGGGA	CTGCTGGGAA	TGCTGGGAAG	GCTGGGAAGG	CTGGGAAGGG	TGGGAAGGGC	GGGAAGGGCG	GGAAGGGCGA	GAAGGGCGAT	AAGGGCGATT	AGGGCGATTA	GGGCGATTAA	GGCGATTAAG	GCGATTAAGT	CGATTAAGTA	GATTAAGTAG	ATTAAGTAGC	TTAAGTAGCA	TAAGTAGCAC	AAGTAGCACT	AGTAGCACTA	GTAGCACTAA	TAGCACTAAG	AGCACTAAGT	GCACTAAGTG	CACTAAGTGT
Zc3h12a-3	GCCTGGACAGCTCATTCAGCTCACTGCAATGCAGGAAGCCTGGTTGGCCTAGGAAAACCAACTTCCTCCCACCCACAGAGTCCTGCTGGTCCACAGTTCAGGGCCCCCCACCCTGACAGGGCCGTGACTCTGGAAAGCTCCCATTCCTGCCCAAGGACAAGGCAGGGCTAGCCTCCCCAGGTGGAGAGAACAACCTGGGCTGGGCCTAACTCCTGTGGAGGAAAATTCCCTTAGAAGGAAACAGAGGTGAATTTCCCCACGATTTGCATATGGTGGGGGTTAGCCGGCCTGCCCTTGTGTGTGTCTGTGTGTGTGTGTGTGTGTGTGTGTGTGTGTAGCAGCAGGGTAGGAACCAAGCAGCTGCTGAGACAGGAAGTGTGAGGCTGGAATTCCCCTTCC…	121	GCCTGGACAG	CCTGGACAGC	CTGGACAGCT	TGGACAGCTC	GGACAGCTCA	GACAGCTCAT	ACAGCTCATT	CAGCTCATTC	AGCTCATTCA	GCTCATTCAG	CTCATTCAGC	TCATTCAGCT	CATTCAGCTC	ATTCAGCTCA	TTCAGCTCAC	TCAGCTCACT	CAGCTCACTG	AGCTCACTGC	GCTCACTGCA	CTCACTGCAA	TCACTGCAAT	CACTGCAATG	ACTGCAATGC	CTGCAATGCA	TGCAATGCAG	GCAATGCAGG	CAATGCAGGA	AATGCAGGAA	ATGCAGGAAG	TGCAGGAAGC	GCAGGAAGCC	CAGGAAGCCT	AGGAAGCCTG	GGAAGCCTGG	GAAGCCTGGT	AAGCCTGGTT	AGCCTGGTTG	GCCTGGTTGG	CCTGGTTGGC	CTGGTTGGCC	TGGTTGGCCT	GGTTGGCCTA	GTTGGCCTAG	TTGGCCTAGG	TGGCCTAGGA	GGCCTAGGAA	GCCTAGGAAA
Bid-2	GAGAGGCAGTAGAGGCCAGGACACACACAATCGCCACCCTGCTTCCCCACCACCACCCAGCCGAGTCCTTCTTAGAGCTCAGCCCACTCAAGTATTAAAGCCTCTGAACTCAGCCCCAGCACTGGATCAGGCTCCCCCCCCCCCCATGGAAACACTCAGAGCTGACTGCCAGGGTAGTGCCTGGGACCAAGTCCCAGGGGATGGGGCAGGGCTGCAAAGTCTCCTGGTTGGGTAGAGCTGGAATGTGGAAAGTCCACATCCTTCTTGTGGTTTCTCCCAGCTCCATTCCACAGCTAGCTTATCCTAGACCCGGCTTCAAGGTAGTCTTCCAGTAAGGGCAATCCTGGCCATGGCACCAGGCAGTAGCCTGGGAAAGTAGGGGAGCCCTGCCTGGGTCCT…	121	GAGAGGCAGT	AGAGGCAGTA	GAGGCAGTAG	AGGCAGTAGA	GGCAGTAGAG	GCAGTAGAGG	CAGTAGAGGC	AGTAGAGGCC	GTAGAGGCCA	TAGAGGCCAG	AGAGGCCAGG	GAGGCCAGGA	AGGCCAGGAC	GGCCAGGACA	GCCAGGACAC	CCAGGACACA	CAGGACACAC	AGGACACACA	GGACACACAC	GACACACACA	ACACACACAA	CACACACAAT	ACACACAATC	CACACAATCG	ACACAATCGC	CACAATCGCC	ACAATCGCCA	CAATCGCCAC	AATCGCCACC	ATCGCCACCC	TCGCCACCCT	CGCCACCCTG	GCCACCCTGC	CCACCCTGCT	CACCCTGCTT	ACCCTGCTTC	CCCTGCTTCC	CCTGCTTCCC	CTGCTTCCCC	TGCTTCCCCA	GCTTCCCCAC	CTTCCCCACC	TTCCCCACCA	TCCCCACCAC	CCCCACCACC	CCCACCACCA	CCACCACCAC
Parp8-1	TTTTCTGCACCTGTGCACGCACACCTGCTCAGGTACAAGCCAGGAGATGCTGGAAGGACACTTTCAGGGGACAGGTGGGTGCAGGGACTGAAGTCAAGTCAAGTCAAGTCATCAGGCTTGGTGACAGGTGCCTTTACCAGCTTCACCACTTCACCAGCCCATTCGAAACTTCTAACAACCGGAAGTTCTTACGGAAGTTCTTACATATGTTTTATTTGTCACAATCTTTCCATGGTTAAAAGTTCAGGGAATTCCCAGAGCAATCTGCAGTCAGGCAATCACTCCTGACTGCACTCCATTCTGCCCTGAACTTTAATAACCTCTGGCCCCAAAGACTTAGTCAGCTTTCCTATCCCCGTTATCTGGTGCCTGCACATTTTATCCCTTCTGTTTCTTCTG…	121	TTTTCTGCAC	TTTCTGCACC	TTCTGCACCT	TCTGCACCTG	CTGCACCTGT	TGCACCTGTG	GCACCTGTGC	CACCTGTGCA	ACCTGTGCAC	CCTGTGCACG	CTGTGCACGC	TGTGCACGCA	GTGCACGCAC	TGCACGCACA	GCACGCACAC	CACGCACACC	ACGCACACCT	CGCACACCTG	GCACACCTGC	CACACCTGCT	ACACCTGCTC	CACCTGCTCA	ACCTGCTCAG	CCTGCTCAGG	CTGCTCAGGT	TGCTCAGGTA	GCTCAGGTAC	CTCAGGTACA	TCAGGTACAA	CAGGTACAAG	AGGTACAAGC	GGTACAAGCC	GTACAAGCCA	TACAAGCCAG	ACAAGCCAGG	CAAGCCAGGA	AAGCCAGGAG	AGCCAGGAGA	GCCAGGAGAT	CCAGGAGATG	CAGGAGATGC	AGGAGATGCT	GGAGATGCTG	GAGATGCTGG	AGATGCTGGA	GATGCTGGAA	ATGCTGGAAG
Zc3h12a-2	GTCTGTGTCTCTGCCCACAAGCTTGGTGGACAGCTTTTGCAGACAAGCTCTTTCACCCCAGGGACACAGAGCTCCCTAAGGCTTGAGGCCAGAGGCGCTGGCAAGGTGGATTTTCTGGGAGTGCTGAAGGAGGACTGGAGCTTGGGGCTCCCTCCCCAGAAAGCCCTGCCTCTTGTTACTCTGGGGAGAGTGAGCGACTCAGACTCATATTTGGCAAATAAAACAGAATACATGTTACGCAAAAGAGGCAAGTCCATGGCAGACCACATCCTGTGGGTGGCTTTGGGGGAGCGATAGCTTGAGCCCCAAGAGAACAGAGTGGGAATGGACACTATCTCAGGGCAAGGCTCCAAGGTCTAGCTAGAGGTCTCTGAGTTGGAGAGGAAGAAAGCCCACCCC…	120	GTCTGTGTCT	TCTGTGTCTC	CTGTGTCTCT	TGTGTCTCTG	GTGTCTCTGC	TGTCTCTGCC	GTCTCTGCCC	TCTCTGCCCA	CTCTGCCCAC	TCTGCCCACA	CTGCCCACAA	TGCCCACAAG	GCCCACAAGC	CCCACAAGCT	CCACAAGCTT	CACAAGCTTG	ACAAGCTTGG	CAAGCTTGGT	AAGCTTGGTG	AGCTTGGTGG	GCTTGGTGGA	CTTGGTGGAC	TTGGTGGACA	TGGTGGACAG	GGTGGACAGC	GTGGACAGCT	TGGACAGCTT	GGACAGCTTT	GACAGCTTTT	ACAGCTTTTG	CAGCTTTTGC	AGCTTTTGCA	GCTTTTGCAG	CTTTTGCAGA	TTTTGCAGAC	TTTGCAGACA	TTGCAGACAA	TGCAGACAAG	GCAGACAAGC	CAGACAAGCT	AGACAAGCTC	GACAAGCTCT	ACAAGCTCTT	CAAGCTCTTT	AAGCTCTTTC	AGCTCTTTCA	GCTCTTTCAC
Tnf	GAAAGGCAGAGCTGGCTGAGCCCAGCCCAGCATGGAGCAGGGATAGAGCTTAGGTCTCCTCTCCGTGGACCATGCCCGCTCTGTCTGTTCAGAGGCAGGTTGAATGGTGCAGGGTGCGCAGTTAGACACCTGAAGCTCTGCGGCTCTTCCTTGGCTGTGATTCAGGTGCCTGAGAATGTGGCTCCTCCCCAGCTCCATGGGAGCCACAACAGCCGGAAAGAACTGCAGTACTTTCCCAGCAGGTATTGGAATTCCCAGAGTGGGAAATTCCCATGCCCCAGGGCAAAGGTAATTAGGGTTAGGCTCCTGTTTCCGGGGGAGAGGTAGGGATGTTGGCTGCCTTTTGTTCCACGGGGGTCTTGGGGGTCTTAATGGCCCAGGGGTATAAAGACTGAGATC…	119	GAAAGGCAGA	AAAGGCAGAG	AAGGCAGAGC	AGGCAGAGCT	GGCAGAGCTG	GCAGAGCTGG	CAGAGCTGGC	AGAGCTGGCT	GAGCTGGCTG	AGCTGGCTGA	GCTGGCTGAG	CTGGCTGAGC	TGGCTGAGCC	GGCTGAGCCC	GCTGAGCCCA	CTGAGCCCAG	TGAGCCCAGC	GAGCCCAGCC	AGCCCAGCCC	GCCCAGCCCA	CCCAGCCCAG	CCAGCCCAGC	CAGCCCAGCA	AGCCCAGCAT	GCCCAGCATG	CCCAGCATGG	CCAGCATGGA	CAGCATGGAG	AGCATGGAGC	GCATGGAGCA	CATGGAGCAG	ATGGAGCAGG	TGGAGCAGGG	GGAGCAGGGA	GAGCAGGGAT	AGCAGGGATA	GCAGGGATAG	CAGGGATAGA	AGGGATAGAG	GGGATAGAGC	GGATAGAGCT	GATAGAGCTT	ATAGAGCTTA	TAGAGCTTAG	AGAGCTTAGG	GAGCTTAGGT	AGCTTAGGTC
Nfkbiz-2	CACCGGATGGCTACGCGGTTGGCTGCGGCAGAGCGACTAGTACGTGCGCGCCCGGAGGGGACCGGGCTATTTAAATGAACTGACCTCCTCCTCCGCGCTCCGCCCGGTGAGGCGGCGCCTGGGCTGCCTCCCGCCCCGCCTCCGGATGTGTCTAGTTTCCAGTAAAATGCCCGGGATGAGGCAATGTGCCCTCCGCCCTCGCCCCGCCCCGCCCGGGCCGACCGGTTGTTTTCCGGCGGCTCACCTGGAAACCCCGGCTAGCACCCGCGCCCCGAACCCCCGTCGGGGCCAGCTCCAAGTTTCCCCGGTTGGCCTTCGCTGGACGCACCGCATCCCCAGGGGCCCGGGGTCCGCGGCAACCGCTGTCTGCGCAGGGGCTGCGATGCCCGGGGGCGAGCG…	116	CACCGGATGG	ACCGGATGGC	CCGGATGGCT	CGGATGGCTA	GGATGGCTAC	GATGGCTACG	ATGGCTACGC	TGGCTACGCG	GGCTACGCGG	GCTACGCGGT	CTACGCGGTT	TACGCGGTTG	ACGCGGTTGG	CGCGGTTGGC	GCGGTTGGCT	CGGTTGGCTG	GGTTGGCTGC	GTTGGCTGCG	TTGGCTGCGG	TGGCTGCGGC	GGCTGCGGCA	GCTGCGGCAG	CTGCGGCAGA	TGCGGCAGAG	GCGGCAGAGC	CGGCAGAGCG	GGCAGAGCGA	GCAGAGCGAC	CAGAGCGACT	AGAGCGACTA	GAGCGACTAG	AGCGACTAGT	GCGACTAGTA	CGACTAGTAC	GACTAGTACG	ACTAGTACGT	CTAGTACGTG	TAGTACGTGC	AGTACGTGCG	GTACGTGCGC	TACGTGCGCG	ACGTGCGCGC	CGTGCGCGCC	GTGCGCGCCC	TGCGCGCCCG	GCGCGCCCGG	CGCGCCCGGA
Tnfaip3-2	TCCATATTCAGGGTCACTGCTCCTTCATCGTGCATGCTTCAAACAGTTTCCCAAACTACTGAACAGAAAAGATCACTAGAGCCTAGTGTCTAGGCCGATGTGTGGCAAGGGCTACATTCTGTTGAAATTTCCCCTTTGCAAAATCTAGAGCAAAGATAAGGCTATTTTTTTTTTCTCTTCTTCTTCTTGGGCTTACTTTCAGTTCTTTATTGAGATGCACCAGTATAAAATTCCCTAAGTAACATGTGGAATTCCCCAGTGCGAAGATATTTGACTAGCAATTGAGCAACAGTTGTTGTACGTTTTGTTCTGGTGTGTAGACATTTAAACTGTGAACTGCACCCTGGACTTTCCAAGTGGGTGTGGTCAGGCTGAGCTGGAACGGGCTACTCACTATAC…	114	TCCATATTCA	CCATATTCAG	CATATTCAGG	ATATTCAGGG	TATTCAGGGT	ATTCAGGGTC	TTCAGGGTCA	TCAGGGTCAC	CAGGGTCACT	AGGGTCACTG	GGGTCACTGC	GGTCACTGCT	GTCACTGCTC	TCACTGCTCC	CACTGCTCCT	ACTGCTCCTT	CTGCTCCTTC	TGCTCCTTCA	GCTCCTTCAT	CTCCTTCATC	TCCTTCATCG	CCTTCATCGT	CTTCATCGTG	TTCATCGTGC	TCATCGTGCA	CATCGTGCAT	ATCGTGCATG	TCGTGCATGC	CGTGCATGCT	GTGCATGCTT	TGCATGCTTC	GCATGCTTCA	CATGCTTCAA	ATGCTTCAAA	TGCTTCAAAC	GCTTCAAACA	CTTCAAACAG	TTCAAACAGT	TCAAACAGTT	CAAACAGTTT	AAACAGTTTC	AACAGTTTCC	ACAGTTTCCC	CAGTTTCCCA	AGTTTCCCAA	GTTTCCCAAA	TTTCCCAAAC
Hivep1-2	AGTTCCCGTTCTCTAACGCTTTCTAGCAGCCGGGGTCAAACTCTGGTTTGTAATAAATTAGTCTGTCTTCCCTGTTCACTCCCCCAGAGTTCCAGAAGCCTGCTGGGTGGCTCCGCCCCGCACCCCCTCTTCGGCTTCCAAAGTTCCCTCGCGGGTTAGTCCCCAGCTGACAGGCAGCTAAGGAGGGGTTAACTGCGCTCGCCGCTGCTTAGGCTCTGGGAAGCACCGGCTCTCTCCGGAATAACCTTGGCTTTCCTCGGTCTTTTAATAGAACATCCGCCACCAAAAAAGTGGTTTCAGTTTAGGGCTTAATAACACGTCCCCTCTGACCCTCCAAGTCAACAACCCAGCCCCCTTTCATTCTCTCTCTCTTTTTTAAAAGTTATTTTTTAAAGTTAA…	113	AGTTCCCGTT	GTTCCCGTTC	TTCCCGTTCT	TCCCGTTCTC	CCCGTTCTCT	CCGTTCTCTA	CGTTCTCTAA	GTTCTCTAAC	TTCTCTAACG	TCTCTAACGC	CTCTAACGCT	TCTAACGCTT	CTAACGCTTT	TAACGCTTTC	AACGCTTTCT	ACGCTTTCTA	CGCTTTCTAG	GCTTTCTAGC	CTTTCTAGCA	TTTCTAGCAG	TTCTAGCAGC	TCTAGCAGCC	CTAGCAGCCG	TAGCAGCCGG	AGCAGCCGGG	GCAGCCGGGG	CAGCCGGGGT	AGCCGGGGTC	GCCGGGGTCA	CCGGGGTCAA	CGGGGTCAAA	GGGGTCAAAC	GGGTCAAACT	GGTCAAACTC	GTCAAACTCT	TCAAACTCTG	CAAACTCTGG	AAACTCTGGT	AACTCTGGTT	ACTCTGGTTT	CTCTGGTTTG	TCTGGTTTGT	CTGGTTTGTA	TGGTTTGTAA	GGTTTGTAAT	GTTTGTAATA	TTTGTAATAA
Zc3h12a-1	GAATGCCCCGGCAAGAGAAGACTTCCTTGTTCCCATGGCTGGCAGAGGAGGGAAAGGTTAGCTCACAGAGTAGCCAGTCTGTATGTAGTCAGTCCGGTCAGAGCAAAAGTAAGAAGGGAGCCACAATCTAGCCCTGCTTGGCCTTGCTGGGCAACTGTAGGACTCAGCCCATGGCCCTCTGCCAGTAGGGCCTAAGGTCTTGTCCCTGGGCCGGTTCCCACAGTGCCTGATGGCCAGCCCCTGGAAGGGACTTTCCCTAAGATTCCATCTCCTAAAAGCGTGGATCCACCCAGGAATCTAGCCACACTGGCTCCCCACGTAGAGGGGGAGGGTCGGGCCATTTGCAACATACCTGGGGGTGGGGAAAAGTGATGGGAGACTTGGGGATCCTGCCCCACC…	112	GAATGCCCCG	AATGCCCCGG	ATGCCCCGGC	TGCCCCGGCA	GCCCCGGCAA	CCCCGGCAAG	CCCGGCAAGA	CCGGCAAGAG	CGGCAAGAGA	GGCAAGAGAA	GCAAGAGAAG	CAAGAGAAGA	AAGAGAAGAC	AGAGAAGACT	GAGAAGACTT	AGAAGACTTC	GAAGACTTCC	AAGACTTCCT	AGACTTCCTT	GACTTCCTTG	ACTTCCTTGT	CTTCCTTGTT	TTCCTTGTTC	TCCTTGTTCC	CCTTGTTCCC	CTTGTTCCCA	TTGTTCCCAT	TGTTCCCATG	GTTCCCATGG	TTCCCATGGC	TCCCATGGCT	CCCATGGCTG	CCATGGCTGG	CATGGCTGGC	ATGGCTGGCA	TGGCTGGCAG	GGCTGGCAGA	GCTGGCAGAG	CTGGCAGAGG	TGGCAGAGGA	GGCAGAGGAG	GCAGAGGAGG	CAGAGGAGGG	AGAGGAGGGA	GAGGAGGGAA	AGGAGGGAAA	GGAGGGAAAG
Lif-1	AAGTGTAGAAACCCCACGGCCACGGCCACGGCCTGCAAAACTGCTTCCTTCTGCAGTGGTCAAAGACTCAGCTCAAGGACGCCTCCCCCTGATGGTTTGAATTAGAAAGCAGTTGATGCTTTGTAGAAAAAGTTGAGGAAAACATTATTGTTGGAGAGACCAGTCCTCTCGTTGGCAGAGCAAACCGGCCTGGCCTGGCATTCCAGAGCACAAAAGCCTAAGCTGGCAAAGTCGGAGCCTCCCTGTCGGAACTTCCCTTCCTCCCTCCCATCTGGCCCAAGGGGCCTGGGAACCACTGGCTGCCAGGCGGGAGTTGGAGGAGATTCCTATGGCTCTGTGGGCTCCTGCACCCAGCAGCCACTCAGTAGACCGAGCTCTGACTCAGCTTCTGACCTGGCA…	110	AAGTGTAGAA	AGTGTAGAAA	GTGTAGAAAC	TGTAGAAACC	GTAGAAACCC	TAGAAACCCC	AGAAACCCCA	GAAACCCCAC	AAACCCCACG	AACCCCACGG	ACCCCACGGC	CCCCACGGCC	CCCACGGCCA	CCACGGCCAC	CACGGCCACG	ACGGCCACGG	CGGCCACGGC	GGCCACGGCC	GCCACGGCCA	CCACGGCCAC	CACGGCCACG	ACGGCCACGG	CGGCCACGGC	GGCCACGGCC	GCCACGGCCT	CCACGGCCTG	CACGGCCTGC	ACGGCCTGCA	CGGCCTGCAA	GGCCTGCAAA	GCCTGCAAAA	CCTGCAAAAC	CTGCAAAACT	TGCAAAACTG	GCAAAACTGC	CAAAACTGCT	AAAACTGCTT	AAACTGCTTC	AACTGCTTCC	ACTGCTTCCT	CTGCTTCCTT	TGCTTCCTTC	GCTTCCTTCT	CTTCCTTCTG	TTCCTTCTGC	TCCTTCTGCA	CCTTCTGCAG
Tnip1-1	ATTATGCGTTAGTTTTACAGGCCATTTACTAGATACAAAGGAACGCTGAGCCTGCTTAGCTAGTGTGAATATTCCACTCTCCCAACACAATGTCCTCCCTCAAGGACCAAAAAACAATTCTGTGAGTCCTCCGACAGTCCACTCACAAGTGTGAATTCCCCTCTACCACACCCCTCATTGTTGGCACTGTGAGTAAGAGCTGATCAAATCCCACTCTGACTGACTGTGAAATCAAAATGAGGCATCGGGAATTCACACGGTTCCCACACTGCCATTCAACAAGGGGGTGGGGACGGCTGCTGCAGAGACTTTTGCTTCATCCACAAAAGTCCCTCCCTCCCCTTTACCAAAACAGTTCCTCAGAGACAGCACCAAATTCCCACCCACTGCCGGGTACAA…	110	ATTATGCGTT	TTATGCGTTA	TATGCGTTAG	ATGCGTTAGT	TGCGTTAGTT	GCGTTAGTTT	CGTTAGTTTT	GTTAGTTTTA	TTAGTTTTAC	TAGTTTTACA	AGTTTTACAG	GTTTTACAGG	TTTTACAGGC	TTTACAGGCC	TTACAGGCCA	TACAGGCCAT	ACAGGCCATT	CAGGCCATTT	AGGCCATTTA	GGCCATTTAC	GCCATTTACT	CCATTTACTA	CATTTACTAG	ATTTACTAGA	TTTACTAGAT	TTACTAGATA	TACTAGATAC	ACTAGATACA	CTAGATACAA	TAGATACAAA	AGATACAAAG	GATACAAAGG	ATACAAAGGA	TACAAAGGAA	ACAAAGGAAC	CAAAGGAACG	AAAGGAACGC	AAGGAACGCT	AGGAACGCTG	GGAACGCTGA	GAACGCTGAG	AACGCTGAGC	ACGCTGAGCC	CGCTGAGCCT	GCTGAGCCTG	CTGAGCCTGC	TGAGCCTGCT
Radil-1	AAGAGATACTTCCCTAGGACTGAAGCTGGGCTAGTTCATTAGGCCCCAAGGAACAACACAAAGAGGGCCTCCAAGGCTGTTGGGGGAAGCATCCTTGGAATGTGTGCATTCCACCCACCACATCCAGCCACCCAGCCACCCAAGCCCCTCCAGAGAGAGGCTGGCTCCCTAGGAACTCCCAGGGAGCAGGAAGAGTCTGTGTGCTGCAGAATCGTAAAGTTGGTGACGTCCTGTGGAATGTAGAGGTGGAATTTACCAATCTCCCTCACAACAGTCTGCAGGGGCTGGAGAGTCCAGAGAAGGAAATGGGGACTTTCAGCTCTGCCACCAGACAGGATGAAAGATGACCACACCCAACTCCTGCACCACAGACAAAGGCAGATAGATTGGTGAGCCAAG…	107	AAGAGATACT	AGAGATACTT	GAGATACTTC	AGATACTTCC	GATACTTCCC	ATACTTCCCT	TACTTCCCTA	ACTTCCCTAG	CTTCCCTAGG	TTCCCTAGGA	TCCCTAGGAC	CCCTAGGACT	CCTAGGACTG	CTAGGACTGA	TAGGACTGAA	AGGACTGAAG	GGACTGAAGC	GACTGAAGCT	ACTGAAGCTG	CTGAAGCTGG	TGAAGCTGGG	GAAGCTGGGC	AAGCTGGGCT	AGCTGGGCTA	GCTGGGCTAG	CTGGGCTAGT	TGGGCTAGTT	GGGCTAGTTC	GGCTAGTTCA	GCTAGTTCAT	CTAGTTCATT	TAGTTCATTA	AGTTCATTAG	GTTCATTAGG	TTCATTAGGC	TCATTAGGCC	CATTAGGCCC	ATTAGGCCCC	TTAGGCCCCA	TAGGCCCCAA	AGGCCCCAAG	GGCCCCAAGG	GCCCCAAGGA	CCCCAAGGAA	CCCAAGGAAC	CCAAGGAACA	CAAGGAACAA
Nfkbid	AGAGGAGAGGCTGGGATCCTGGACTTCTGAGTCCTTGGGAGTGTTGGACATCCTTGGGAGTTGGGGTGCAAGGACTGAGAGGCCTGATACCGGGGGTTCTCTAAGAGGACGAAGTGACCCGGACTCCTTCACCCAAGGAGGGGCTGCATTGCATCCTTGAAATTGCGGTTATGGACGCAGGTTTGGGCCTCGAAGGTCGGGCGCTGGACCTCAGGAGTCCACTCTGGTAGAGAGCAGCCCCGCCCTGGGACTTCCCAGAGCACCACTGGTGCAGGGTGCCCGGGCCGAACAGGAATTCCCCGTGCGCGGGGATTCCACGGGCGCCGCGCTTCGCTGCGTGCCCCGCCTCCGAGCCAGACACCTGCGGCGCGCGCGTGCGGAGCGGAACTGGGAGGTGGA…	101	AGAGGAGAGG	GAGGAGAGGC	AGGAGAGGCT	GGAGAGGCTG	GAGAGGCTGG	AGAGGCTGGG	GAGGCTGGGA	AGGCTGGGAT	GGCTGGGATC	GCTGGGATCC	CTGGGATCCT	TGGGATCCTG	GGGATCCTGG	GGATCCTGGA	GATCCTGGAC	ATCCTGGACT	TCCTGGACTT	CCTGGACTTC	CTGGACTTCT	TGGACTTCTG	GGACTTCTGA	GACTTCTGAG	ACTTCTGAGT	CTTCTGAGTC	TTCTGAGTCC	TCTGAGTCCT	CTGAGTCCTT	TGAGTCCTTG	GAGTCCTTGG	AGTCCTTGGG	GTCCTTGGGA	TCCTTGGGAG	CCTTGGGAGT	CTTGGGAGTG	TTGGGAGTGT	TGGGAGTGTT	GGGAGTGTTG	GGAGTGTTGG	GAGTGTTGGA	AGTGTTGGAC	GTGTTGGACA	TGTTGGACAT	GTTGGACATC	TTGGACATCC	TGGACATCCT	GGACATCCTT	GACATCCTTG
Micall2-2	ATAGCCCGAGGCATGAACAACCAGACTGCCACCCATCAAACACAATCACTTCCAACCCTGTGAGCTTTGGCTGTGGAGGAAGCCAGCCTCCAGCCAGCCCCCCCCCCCCAAGGACCTTAGGGGACCCATTGGGAATTGTCCCCGCCCACCCCCTGCTCTTTCTAAATTCCCTAAATAGCTGATTGCATGTTCATTTATTTCCTGGAGGAAAACTCAACTATGCAGGGGTAGGCACCAGGCTAGGAGGGGAATTCCCAGCTCGATGCTATCTCTAGGCAAAACCAGCACATCTGGAGTTAATCCCACTGGTAAGAAGGCAGAGAGAAGAGACAGCTTAGAGAGAGGCCTGCAGCTCCAAAGTGGAGAGAGAGGCTCAGGGTAAGTGTGAGACCAAGAGGA…	100	ATAGCCCGAG	TAGCCCGAGG	AGCCCGAGGC	GCCCGAGGCA	CCCGAGGCAT	CCGAGGCATG	CGAGGCATGA	GAGGCATGAA	AGGCATGAAC	GGCATGAACA	GCATGAACAA	CATGAACAAC	ATGAACAACC	TGAACAACCA	GAACAACCAG	AACAACCAGA	ACAACCAGAC	CAACCAGACT	AACCAGACTG	ACCAGACTGC	CCAGACTGCC	CAGACTGCCA	AGACTGCCAC	GACTGCCACC	ACTGCCACCC	CTGCCACCCA	TGCCACCCAT	GCCACCCATC	CCACCCATCA	CACCCATCAA	ACCCATCAAA	CCCATCAAAC	CCATCAAACA	CATCAAACAC	ATCAAACACA	TCAAACACAA	CAAACACAAT	AAACACAATC	AACACAATCA	ACACAATCAC	CACAATCACT	ACAATCACTT	CAATCACTTC	AATCACTTCC	ATCACTTCCA	TCACTTCCAA	CACTTCCAAC
Gem-1	GGTGGATTCTACCTTTGCCAGCTTGGTCCCTGACAGACCTGAGGTGCAGCTGGTCACTTGGATAATTCCCAAATCGCATAGATGCCTTCGTGACACCGTTGTAACCACAGAGCAGCCCAGCCACTCCAATAGACACTGGTGCTGGCTGCTTCCCGAGGGGCCGCCAGCCAACCCACAGCAGAAGCTGGCTGGAGAAGCAGATGGATGTGTTGGAAAGGCTAGCATGGACTCTAAACACAGCATGTGGGAAATGCCCACGTCCCCGGGAAATACCCATGTCCTGGGGAAGAGGTCACTTAGCAGTGCAGTTTAAAATGTACTTAAGGCAGGTTTCATTGCAGGGCCTCTTGTTCTCAATCCACAACTGTAGTAAGGGCAAGGTTCTCCAGGCCCACCAGA…	98	GGTGGATTCT	GTGGATTCTA	TGGATTCTAC	GGATTCTACC	GATTCTACCT	ATTCTACCTT	TTCTACCTTT	TCTACCTTTG	CTACCTTTGC	TACCTTTGCC	ACCTTTGCCA	CCTTTGCCAG	CTTTGCCAGC	TTTGCCAGCT	TTGCCAGCTT	TGCCAGCTTG	GCCAGCTTGG	CCAGCTTGGT	CAGCTTGGTC	AGCTTGGTCC	GCTTGGTCCC	CTTGGTCCCT	TTGGTCCCTG	TGGTCCCTGA	GGTCCCTGAC	GTCCCTGACA	TCCCTGACAG	CCCTGACAGA	CCTGACAGAC	CTGACAGACC	TGACAGACCT	GACAGACCTG	ACAGACCTGA	CAGACCTGAG	AGACCTGAGG	GACCTGAGGT	ACCTGAGGTG	CCTGAGGTGC	CTGAGGTGCA	TGAGGTGCAG	GAGGTGCAGC	AGGTGCAGCT	GGTGCAGCTG	GTGCAGCTGG	TGCAGCTGGT	GCAGCTGGTC	CAGCTGGTCA
Pim1	ACATCCACAACAGGCTCGTTCCTCCTTTAAAGATCTCTCAGACCTAAGAACAACAACAAAAATAACGAACAAGGGGTGTAGCTGGCTGTCCATGACTCTGGCCACCAGTATCTCAGTTTATATGGATTACACAGAATGAGAGTTTACCCATTTCCACACGTCGTTATCAACTCTCCATGAAGTTCAAAAGGACAAAAGATGAAAGCGGACTCGGCTAGCTTTCCGTGGTATTTCCACGTGCATGTGGGGACTTTCCTTTGAGACAAGGCTGGGGTGGGGGCCAATAATATCTGGTATCGCCTGACTGCTAATACCAAGCTGATGAGAAGGTAACTACCGCAACAACCTCTGATTAAACCCAGCGGCACCCTCCCACCCTCGCCCGCGATCAGGAATTTT…	98	ACATCCACAA	CATCCACAAC	ATCCACAACA	TCCACAACAG	CCACAACAGG	CACAACAGGC	ACAACAGGCT	CAACAGGCTC	AACAGGCTCG	ACAGGCTCGT	CAGGCTCGTT	AGGCTCGTTC	GGCTCGTTCC	GCTCGTTCCT	CTCGTTCCTC	TCGTTCCTCC	CGTTCCTCCT	GTTCCTCCTT	TTCCTCCTTT	TCCTCCTTTA	CCTCCTTTAA	CTCCTTTAAA	TCCTTTAAAG	CCTTTAAAGA	CTTTAAAGAT	TTTAAAGATC	TTAAAGATCT	TAAAGATCTC	AAAGATCTCT	AAGATCTCTC	AGATCTCTCA	GATCTCTCAG	ATCTCTCAGA	TCTCTCAGAC	CTCTCAGACC	TCTCAGACCT	CTCAGACCTA	TCAGACCTAA	CAGACCTAAG	AGACCTAAGA	GACCTAAGAA	ACCTAAGAAC	CCTAAGAACA	CTAAGAACAA	TAAGAACAAC	AAGAACAACA	AGAACAACAA
Irf1-2	AAGAGGGGGACGGTCTCGGCTTTCCAAGACAGGCAAGGGGGCAGGGGAGTGGAGTGGAGCAAGGGGCGGGCCCGCGGTAGCCCCGGGGCGGTGGCGCGGGCCCGAGGGGGTGGGGAGCACAGCTGCCTTGTACTTCCCCTTCGCCGCTTAGCTCTACAACAGCCTGATTTCCCCGAAATGATGAGGCCGAGTGGGCCAATGGGCGCGCAGGAGCGGCGCGGCGGGGGCGTGGCCGAGTCCGGGCCGGGGAATCCCGCTAAGTGTTTAGATTTCTTCGCGGCGCCGCGGACTCGCCAGTGCGCACCACTCCTTCGTCGAGGTAGGACGTGCTTTCACAGTCTAAGCCGAACCGAACCGAACCGAACCGAACCGAACCGGGCCGAGTTGCGCCGAGGTCAG…	98	AAGAGGGGGA	AGAGGGGGAC	GAGGGGGACG	AGGGGGACGG	GGGGGACGGT	GGGGACGGTC	GGGACGGTCT	GGACGGTCTC	GACGGTCTCG	ACGGTCTCGG	CGGTCTCGGC	GGTCTCGGCT	GTCTCGGCTT	TCTCGGCTTT	CTCGGCTTTC	TCGGCTTTCC	CGGCTTTCCA	GGCTTTCCAA	GCTTTCCAAG	CTTTCCAAGA	TTTCCAAGAC	TTCCAAGACA	TCCAAGACAG	CCAAGACAGG	CAAGACAGGC	AAGACAGGCA	AGACAGGCAA	GACAGGCAAG	ACAGGCAAGG	CAGGCAAGGG	AGGCAAGGGG	GGCAAGGGGG	GCAAGGGGGC	CAAGGGGGCA	AAGGGGGCAG	AGGGGGCAGG	GGGGGCAGGG	GGGGCAGGGG	GGGCAGGGGA	GGCAGGGGAG	GCAGGGGAGT	CAGGGGAGTG	AGGGGAGTGG	GGGGAGTGGA	GGGAGTGGAG	GGAGTGGAGT	GAGTGGAGTG
Bcl3-1	AATCTCTGGGATCTAGACTTGAGGTCCCCTGCCCAGCCTCGCTGCCTTCCCCTCCCCTCCTCCAGCCTGTGTGAAGTGGGGCTCGTGGCTCAGGCAAGCTGGGGCCAGGCCCGCTGCCCATTCCGGTAAGCCCCAGCGGAAGGGGTTAAGGTTGGAGGGAGCACCGGGAGGGGCAGGCTGTGAGGAGTGGAGGATGCTGACGTGGGGGAGGCTGAGCAGCTGGGCTGCGGTCAAGTTGTGCGGGAAGGGATTTCCCCGAGGCGGCAGCTGAGGCAGAAGTGTTTGCGTTGGGGGAGAGGGAGGAGGGGCTGGGACTGGAGACAGCACTCTGCTTACCAGACCACAGACAGCTCAGCCCTGAGGACAGATACAAATTAAACCCTCTCAGCTTTTAGCCCC…	98	AATCTCTGGG	ATCTCTGGGA	TCTCTGGGAT	CTCTGGGATC	TCTGGGATCT	CTGGGATCTA	TGGGATCTAG	GGGATCTAGA	GGATCTAGAC	GATCTAGACT	ATCTAGACTT	TCTAGACTTG	CTAGACTTGA	TAGACTTGAG	AGACTTGAGG	GACTTGAGGT	ACTTGAGGTC	CTTGAGGTCC	TTGAGGTCCC	TGAGGTCCCC	GAGGTCCCCT	AGGTCCCCTG	GGTCCCCTGC	GTCCCCTGCC	TCCCCTGCCC	CCCCTGCCCA	CCCTGCCCAG	CCTGCCCAGC	CTGCCCAGCC	TGCCCAGCCT	GCCCAGCCTC	CCCAGCCTCG	CCAGCCTCGC	CAGCCTCGCT	AGCCTCGCTG	GCCTCGCTGC	CCTCGCTGCC	CTCGCTGCCT	TCGCTGCCTT	CGCTGCCTTC	GCTGCCTTCC	CTGCCTTCCC	TGCCTTCCCC	GCCTTCCCCT	CCTTCCCCTC	CTTCCCCTCC	TTCCCCTCCC
Tapbp	GGGACCTGGCACAGGTCTGGGAACGCGGGAGTGTGGTTTTAAGGGAGGTGGCGCGGAGAGGGCACAGCAGGAGGGCGGAGTCTAGGCTGATAAAGGGCTCAAAGTTGGCGCAGTCCGGTGAGCCAAGGGGGTGGGTGCAGGGCGAGGAGTGGCTGGAGAGCTACAGACAGGGTTTCGGCAACTCTGTTTGGCCCCTGTGGGCGGCGTTCCTCCAACGCGCAGTCACGCCCTCACCTGACCAGATCGGGGAATTTCCAGTTCCTCACCCCAGCCTTAGAAGGAAAATGAAAGTGAAAGGGGAAGAAAAGACTTGGTAGGAGAGATCGTAGCACCATGAAGCCTCTGCTCCTGCTCGTCGCTGTGGCACTGGGTGAGCAGACCCCATTTCTTCTTGTTTAG…	96	GGGACCTGGC	GGACCTGGCA	GACCTGGCAC	ACCTGGCACA	CCTGGCACAG	CTGGCACAGG	TGGCACAGGT	GGCACAGGTC	GCACAGGTCT	CACAGGTCTG	ACAGGTCTGG	CAGGTCTGGG	AGGTCTGGGA	GGTCTGGGAA	GTCTGGGAAC	TCTGGGAACG	CTGGGAACGC	TGGGAACGCG	GGGAACGCGG	GGAACGCGGG	GAACGCGGGA	AACGCGGGAG	ACGCGGGAGT	CGCGGGAGTG	GCGGGAGTGT	CGGGAGTGTG	GGGAGTGTGG	GGAGTGTGGT	GAGTGTGGTT	AGTGTGGTTT	GTGTGGTTTT	TGTGGTTTTA	GTGGTTTTAA	TGGTTTTAAG	GGTTTTAAGG	GTTTTAAGGG	TTTTAAGGGA	TTTAAGGGAG	TTAAGGGAGG	TAAGGGAGGT	AAGGGAGGTG	AGGGAGGTGG	GGGAGGTGGC	GGAGGTGGCG	GAGGTGGCGC	AGGTGGCGCG	GGTGGCGCGG
Stk10	AAAGACGCTGTGCAAGATGCGGGACGCCCGCAGCCAAGGTAGAGAGGGATGAGGACCAGGATATAGGAGCACCATCCCAGAGATGACTCCGCTTTTATCTCTAATGGGGCTTTTTAATTCGCAAAATAACTAGAAAGTTTTACTTAATAAGGAATATATTTGCTAACCTACCATGAAGCCTAAAGGTCCTAAAGGGACTCTCGTTTCATGTCCAGCGTCCCGGCCGTTTGTGGCTGGCGGAGGCGGGGAAAGTCCGGATGGGCGTAAGCGCGGGGCTCTGCTTTCTGCGGGGCTCAGAGGCAGCACGAGACCTGCCTAGGAAGTGTGGCGAAAGCCACCTGGGACCGCGTGAACTTTGAGGCAAAGAGCACCGAGGACTGGGGTGAGTCCCGGGGCGAG…	95	AAAGACGCTG	AAGACGCTGT	AGACGCTGTG	GACGCTGTGC	ACGCTGTGCA	CGCTGTGCAA	GCTGTGCAAG	CTGTGCAAGA	TGTGCAAGAT	GTGCAAGATG	TGCAAGATGC	GCAAGATGCG	CAAGATGCGG	AAGATGCGGG	AGATGCGGGA	GATGCGGGAC	ATGCGGGACG	TGCGGGACGC	GCGGGACGCC	CGGGACGCCC	GGGACGCCCG	GGACGCCCGC	GACGCCCGCA	ACGCCCGCAG	CGCCCGCAGC	GCCCGCAGCC	CCCGCAGCCA	CCGCAGCCAA	CGCAGCCAAG	GCAGCCAAGG	CAGCCAAGGT	AGCCAAGGTA	GCCAAGGTAG	CCAAGGTAGA	CAAGGTAGAG	AAGGTAGAGA	AGGTAGAGAG	GGTAGAGAGG	GTAGAGAGGG	TAGAGAGGGA	AGAGAGGGAT	GAGAGGGATG	AGAGGGATGA	GAGGGATGAG	AGGGATGAGG	GGGATGAGGA	GGATGAGGAC
Bcl3-4	AGTTCTCTCCTTCCAGCATTGGGTCTCAGAGATCTAACTCATGCAGCCGGGCTTGGCAGCAAGCACCTCTACTCACTGAGCCATCTCACTGGCCTAAAGAAACAGCTTTTGAGGATCCCCTTAGGGAAGGTGGAAGGCCCTGTGCCTGGGGACCCAGCAGGGATGGAGGGGAGGGGAAGGGAGGCAGGCCTGGAATGAGCCCCGCCCTGCAGCTGTCTCTGGTTTCCCAGAAAGTTTAGCTGCCTAGGAAAGTCCCAGATCCCACAGCAGCCTCCCCTCCAGTGTCGGGAACGGAGGATGTGGAACCAGGATGGCCTCTCCCCTGTTTCCCCCCTGGCTTTTTGAACCCCAGGCGGGGAGGACTAGGGTCTCCCCTCTAGGGTGCTTTAGCTTTCGAGG…	93	AGTTCTCTCC	GTTCTCTCCT	TTCTCTCCTT	TCTCTCCTTC	CTCTCCTTCC	TCTCCTTCCA	CTCCTTCCAG	TCCTTCCAGC	CCTTCCAGCA	CTTCCAGCAT	TTCCAGCATT	TCCAGCATTG	CCAGCATTGG	CAGCATTGGG	AGCATTGGGT	GCATTGGGTC	CATTGGGTCT	ATTGGGTCTC	TTGGGTCTCA	TGGGTCTCAG	GGGTCTCAGA	GGTCTCAGAG	GTCTCAGAGA	TCTCAGAGAT	CTCAGAGATC	TCAGAGATCT	CAGAGATCTA	AGAGATCTAA	GAGATCTAAC	AGATCTAACT	GATCTAACTC	ATCTAACTCA	TCTAACTCAT	CTAACTCATG	TAACTCATGC	AACTCATGCA	ACTCATGCAG	CTCATGCAGC	TCATGCAGCC	CATGCAGCCG	ATGCAGCCGG	TGCAGCCGGG	GCAGCCGGGC	CAGCCGGGCT	AGCCGGGCTT	GCCGGGCTTG	CCGGGCTTGG
Eno2	AGGCTGGGAGGGCTGGCAAAGAGGTTACTGCAGTGGGTAGGGGGTGGGGAGGAGCGGGCTGCAATCAGGCACTGTAGAAGGGGTTCTCCCTTCCCCGTGGAGAGAGGAGAAGGTCAATGCAGTGAGGAAGGGGAGGTCACTGCAGTAGGGGCGGAGTACATCTCATGACAAGATGGGAGAACACCGCAGTGATGAGGGGAGGGGCAAGCAGCGATTTCTTCGCCCCTCAGCAGCTTCACCGACCAGTGGGGTTCCCCTAGACTTCCCCAGGCGGGATGGCTGCCAGACTGGCATTTTTTCCCTTGGATCTTGGAACAGAAAGAAGAGGGGTTGTCTGGGCAGGTGGATCCCCAACTTGACAGCCCATATACACAAGGTCTAGAAAACACTCCGGGGTCG…	91	AGGCTGGGAG	GGCTGGGAGG	GCTGGGAGGG	CTGGGAGGGC	TGGGAGGGCT	GGGAGGGCTG	GGAGGGCTGG	GAGGGCTGGC	AGGGCTGGCA	GGGCTGGCAA	GGCTGGCAAA	GCTGGCAAAG	CTGGCAAAGA	TGGCAAAGAG	GGCAAAGAGG	GCAAAGAGGT	CAAAGAGGTT	AAAGAGGTTA	AAGAGGTTAC	AGAGGTTACT	GAGGTTACTG	AGGTTACTGC	GGTTACTGCA	GTTACTGCAG	TTACTGCAGT	TACTGCAGTG	ACTGCAGTGG	CTGCAGTGGG	TGCAGTGGGT	GCAGTGGGTA	CAGTGGGTAG	AGTGGGTAGG	GTGGGTAGGG	TGGGTAGGGG	GGGTAGGGGG	GGTAGGGGGT	GTAGGGGGTG	TAGGGGGTGG	AGGGGGTGGG	GGGGGTGGGG	GGGGTGGGGA	GGGTGGGGAG	GGTGGGGAGG	GTGGGGAGGA	TGGGGAGGAG	GGGGAGGAGC	GGGAGGAGCG
Camkk2	CCCGGCGTGGAGCGCGCGTGCCCGCCGCAGCCTCGGCCGCGCGCGCCGGGTCCCGCGGAGACTTAAGTAGCGGCGGGGCGGAGGTGGAGGCGGGAGGGGGGGTGGGGGGAAGGAGGCGACAGGAAGCGAGGCCCGACTCGCGCAGGGGCGAACAGGCCGCAAGTTTGGGAGTGGGTCTCGGTTCCTGCGAGATGCTCCACGCCGCTTTGTCCCTGAGCGTGGAGAAGTTCCCCCAAAGGCGACGGGGGAAAACCCAGGAGCCGTCTGGCGGTTCCCTCCCTGGATTTCGGGGCAACGCCCATTATGGGGAAACCCTTCCGCAGCCACCACCCCTCTGACCACTGCTGCAGGCTCGCCCTAAAATGCATCACTCACTCTGAACAGCCCAGCGAAGTTCTA…	87	CCCGGCGTGG	CCGGCGTGGA	CGGCGTGGAG	GGCGTGGAGC	GCGTGGAGCG	CGTGGAGCGC	GTGGAGCGCG	TGGAGCGCGC	GGAGCGCGCG	GAGCGCGCGT	AGCGCGCGTG	GCGCGCGTGC	CGCGCGTGCC	GCGCGTGCCC	CGCGTGCCCG	GCGTGCCCGC	CGTGCCCGCC	GTGCCCGCCG	TGCCCGCCGC	GCCCGCCGCA	CCCGCCGCAG	CCGCCGCAGC	CGCCGCAGCC	GCCGCAGCCT	CCGCAGCCTC	CGCAGCCTCG	GCAGCCTCGG	CAGCCTCGGC	AGCCTCGGCC	GCCTCGGCCG	CCTCGGCCGC	CTCGGCCGCG	TCGGCCGCGC	CGGCCGCGCG	GGCCGCGCGC	GCCGCGCGCG	CCGCGCGCGC	CGCGCGCGCC	GCGCGCGCCG	CGCGCGCCGG	GCGCGCCGGG	CGCGCCGGGT	GCGCCGGGTC	CGCCGGGTCC	GCCGGGTCCC	CCGGGTCCCG	CGGGTCCCGC
Col27a1-2	CAAGGCCCTACATTCTGGAGCATCCTTGCAGGTTGGATGACTCTGGATATGCTTCAGGCTCTCTACCTGCCCCACTCTGTGTCTACATTGGAAATTCCGTAGATCCCATAGCTAACAGAAGGTTGGGTTAAACAGTCCTGGTGCCTCTATGCACACAGCAGTGCTGGGCCCTGGGAGGGTCAGGGTCCTACCTTAGTTTACACAGAGCCCTGCATCCCTGTAGACTCCCTGGGCCTGAAGAAGGATGGGGAATCCCCAAGCCCCCAGTCACCGCTCCAAGAAACTCCATCTATGGAATTAATCTGCTTGGCTCGCTGTCAACTATGCGCCTATGAGGCAGTGGCTGGCAGGATGCAGAAGGGACAGCTGTGATGGTGTGTGTGGCACAGCCAAGATCAA…	87	CAAGGCCCTA	AAGGCCCTAC	AGGCCCTACA	GGCCCTACAT	GCCCTACATT	CCCTACATTC	CCTACATTCT	CTACATTCTG	TACATTCTGG	ACATTCTGGA	CATTCTGGAG	ATTCTGGAGC	TTCTGGAGCA	TCTGGAGCAT	CTGGAGCATC	TGGAGCATCC	GGAGCATCCT	GAGCATCCTT	AGCATCCTTG	GCATCCTTGC	CATCCTTGCA	ATCCTTGCAG	TCCTTGCAGG	CCTTGCAGGT	CTTGCAGGTT	TTGCAGGTTG	TGCAGGTTGG	GCAGGTTGGA	CAGGTTGGAT	AGGTTGGATG	GGTTGGATGA	GTTGGATGAC	TTGGATGACT	TGGATGACTC	GGATGACTCT	GATGACTCTG	ATGACTCTGG	TGACTCTGGA	GACTCTGGAT	ACTCTGGATA	CTCTGGATAT	TCTGGATATG	CTGGATATGC	TGGATATGCT	GGATATGCTT	GATATGCTTC	ATATGCTTCA
Gadd45b-3	TGTCCTCCCCTGGGGACGCACCCTAGGTCTCTTGTTCCTGGGATGGGCTCTGTGGATGCACAAAGGGAAAAAAATGCTTTTTCATTCTTTCCCCAAGCTTAAAATCAACAGTAGGAAACACCCTGGAAGCCTTGGCACCCGCTGCATCTCTCTCCAAAACGAAACTACCCGGCCCATCCCAGGGCTCCCCTGCTTCGCTAGCCTCAGTTTACCAGCGACCTTTCCACCAAAACCCTCGTGGGTGGAGAAAATCCCCGGGGGCGCCCTGGGAGTCACACGCGAGGGGGGAGCCCCAAGGAGGGGAGTCCCCAGAGACCGGGTGTAGGGTTTGGAGGAGGGGAAGGGTATCTGGGGTGCAGGGTGTGGGGTAGGGAAGGAGAGAAGCTGGGGTGTTGGGCT…	86	TGTCCTCCCC	GTCCTCCCCT	TCCTCCCCTG	CCTCCCCTGG	CTCCCCTGGG	TCCCCTGGGG	CCCCTGGGGA	CCCTGGGGAC	CCTGGGGACG	CTGGGGACGC	TGGGGACGCA	GGGGACGCAC	GGGACGCACC	GGACGCACCC	GACGCACCCT	ACGCACCCTA	CGCACCCTAG	GCACCCTAGG	CACCCTAGGT	ACCCTAGGTC	CCCTAGGTCT	CCTAGGTCTC	CTAGGTCTCT	TAGGTCTCTT	AGGTCTCTTG	GGTCTCTTGT	GTCTCTTGTT	TCTCTTGTTC	CTCTTGTTCC	TCTTGTTCCT	CTTGTTCCTG	TTGTTCCTGG	TGTTCCTGGG	GTTCCTGGGA	TTCCTGGGAT	TCCTGGGATG	CCTGGGATGG	CTGGGATGGG	TGGGATGGGC	GGGATGGGCT	GGATGGGCTC	GATGGGCTCT	ATGGGCTCTG	TGGGCTCTGT	GGGCTCTGTG	GGCTCTGTGG	GCTCTGTGGA
Hivep1-1	TTTTTTTTTTTTTTTTTTTTTTGCCTTGTAGTTCGGTAAGTTTTCCTCCCTCCGTTCTTTTGTCTGCTTGGCTTGGGAAGAGCCCGGGCGTAGGGGGGACAGTTGCTGGGAGCGAGCAGGGGAGGGTTTGTAGCCGGGTCGCCGGAGTGGGGGCCGGGGGGAGGGGACTCGTTGGTGGACGGGAAAACCCAGCTCGCAGGGTGAAGGGGAGGGACGAGCGGGCGGTGTGACCCGGGGCCAACAGGAGGAACCTCCGGGATCTCCGCGTGGCGGTGGCGCTGCTGGCCGCACCGGCCGGAGGGCCGGTGCCGTGGAGCCACGGGGCCGTGCCAAGGGGGAGCCCGAGCCAGGCAGCGCCGGGCAGATGCGTGGGAACCGGGGTTGGGGGACGCTCGGGTG…	86	TTTTTTTTTT	TTTTTTTTTT	TTTTTTTTTT	TTTTTTTTTT	TTTTTTTTTT	TTTTTTTTTT	TTTTTTTTTT	TTTTTTTTTT	TTTTTTTTTT	TTTTTTTTTT	TTTTTTTTTT	TTTTTTTTTT	TTTTTTTTTT	TTTTTTTTTG	TTTTTTTTGC	TTTTTTTGCC	TTTTTTGCCT	TTTTTGCCTT	TTTTGCCTTG	TTTGCCTTGT	TTGCCTTGTA	TGCCTTGTAG	GCCTTGTAGT	CCTTGTAGTT	CTTGTAGTTC	TTGTAGTTCG	TGTAGTTCGG	GTAGTTCGGT	TAGTTCGGTA	AGTTCGGTAA	GTTCGGTAAG	TTCGGTAAGT	TCGGTAAGTT	CGGTAAGTTT	GGTAAGTTTT	GTAAGTTTTC	TAAGTTTTCC	AAGTTTTCCT	AGTTTTCCTC	GTTTTCCTCC	TTTTCCTCCC	TTTCCTCCCT	TTCCTCCCTC	TCCTCCCTCC	CCTCCCTCCG	CTCCCTCCGT	TCCCTCCGTT
Bahcc1-1	ACTTCTTGTTCAGAAAAACCATGTGGAGTTAGGCAGTGGATTTTTAAGTGAATCCAGTTTCCTGGCATTTTAAACTTCCACTCTAATGTGAGTGTCAGGGTGGCATCCTTGGCTCTTGTTCTTCCCCAACTAAATACCCCCAACTCCCCATTCTACTGACCCCTGTAACTCCCCAAGGACTACATTTCCCAGAATGCCTTGGTCTAGCTCCAGACTCTGAGCCTGGGACCCTCTGGGTCCCTGAACTGGGAATTCCCAAGCACAGATGATAAAGTTCAAGCACAGCCTCTGGGAATCAGGGCTTTCCGGGCAGCGGAAGGGAGCCATGGTGGTCACCCCAGTGCCTCTTTGCCCTTCTTCCTCTGAGGCCCCAGGAGTACTGCCTGTCTTCCTTTTACC…	84	ACTTCTTGTT	CTTCTTGTTC	TTCTTGTTCA	TCTTGTTCAG	CTTGTTCAGA	TTGTTCAGAA	TGTTCAGAAA	GTTCAGAAAA	TTCAGAAAAA	TCAGAAAAAC	CAGAAAAACC	AGAAAAACCA	GAAAAACCAT	AAAAACCATG	AAAACCATGT	AAACCATGTG	AACCATGTGG	ACCATGTGGA	CCATGTGGAG	CATGTGGAGT	ATGTGGAGTT	TGTGGAGTTA	GTGGAGTTAG	TGGAGTTAGG	GGAGTTAGGC	GAGTTAGGCA	AGTTAGGCAG	GTTAGGCAGT	TTAGGCAGTG	TAGGCAGTGG	AGGCAGTGGA	GGCAGTGGAT	GCAGTGGATT	CAGTGGATTT	AGTGGATTTT	GTGGATTTTT	TGGATTTTTA	GGATTTTTAA	GATTTTTAAG	ATTTTTAAGT	TTTTTAAGTG	TTTTAAGTGA	TTTAAGTGAA	TTAAGTGAAT	TAAGTGAATC	AAGTGAATCC	AGTGAATCCA
Tnip1-3	ATAAGAAGCATGGTCATTGTGGTCTGGGGCAGCAGGGAGTGTGGATCTTCCTCTCTCAGGGGATCTCAGGCCTACTGCTGGGGCTCACTTTGCCTGGATCTCACTGAGAGCTGTCTGAGGAGGTGGCCTCTGGCCACGGCTGCTGGCTTCCTCGCCAGCCTTGTCCTCCTCTTTCTCCTCCCCGGCTCTTTCTCCTGTGTCCCTAACCTGCCTGTTATTCTCTGGTTTCTAGGACAATGACACCAGGGAAATTCCCAGCTCCTCATACACTGGCCCTGCCAGGCCCCTCCCACGGTCTCGAGGAGTCCTGGGTCTTTCCTTCTCTGGCTTCTCTCCCTCTGGCCCGCCTGACTCCAAATCAGAGTATCAAGCTGGCTCCAAACTGGGATCCTAGCTTGC…	84	ATAAGAAGCA	TAAGAAGCAT	AAGAAGCATG	AGAAGCATGG	GAAGCATGGT	AAGCATGGTC	AGCATGGTCA	GCATGGTCAT	CATGGTCATT	ATGGTCATTG	TGGTCATTGT	GGTCATTGTG	GTCATTGTGG	TCATTGTGGT	CATTGTGGTC	ATTGTGGTCT	TTGTGGTCTG	TGTGGTCTGG	GTGGTCTGGG	TGGTCTGGGG	GGTCTGGGGC	GTCTGGGGCA	TCTGGGGCAG	CTGGGGCAGC	TGGGGCAGCA	GGGGCAGCAG	GGGCAGCAGG	GGCAGCAGGG	GCAGCAGGGA	CAGCAGGGAG	AGCAGGGAGT	GCAGGGAGTG	CAGGGAGTGT	AGGGAGTGTG	GGGAGTGTGG	GGAGTGTGGA	GAGTGTGGAT	AGTGTGGATC	GTGTGGATCT	TGTGGATCTT	GTGGATCTTC	TGGATCTTCC	GGATCTTCCT	GATCTTCCTC	ATCTTCCTCT	TCTTCCTCTC	CTTCCTCTCT
Parp8-2	GAGTCTGAGTATCTGAAATCTGAAACGGAAAGTCGTGTTATAAGCCACCCCATGTGTTGTTTTTAACCCCAATTCTGTCTTGAACCTACACTTTTGTGTGAGCCTAGGAGGCCCGATGGGGAGGGAAGCAAAGGCTGGAGAGCTAGGGGCCGCCAGCAGGGTGGTGCAGGAGGGGATGCGGAGCACCCCGTGGGGTGCAGCGGGAGGCCGCCCCCCGCAACAAGTGCCGGGTGCCATGGCAACAGCGGGAAATTCCCAGCCAAGCAGCCGGAAGCAGCCCCTGGCAGGCTTCGGGCTGCGAAGCCCGAACTGCCCTCGGCCTTGGATGGGGGGGTGGGAGGACGGGGAGCAAAGATGGACGCAAAGCGACCCCCAGGTTGGGCCTGCGTAGCTCGGGAA…	83	GAGTCTGAGT	AGTCTGAGTA	GTCTGAGTAT	TCTGAGTATC	CTGAGTATCT	TGAGTATCTG	GAGTATCTGA	AGTATCTGAA	GTATCTGAAA	TATCTGAAAT	ATCTGAAATC	TCTGAAATCT	CTGAAATCTG	TGAAATCTGA	GAAATCTGAA	AAATCTGAAA	AATCTGAAAC	ATCTGAAACG	TCTGAAACGG	CTGAAACGGA	TGAAACGGAA	GAAACGGAAA	AAACGGAAAG	AACGGAAAGT	ACGGAAAGTC	CGGAAAGTCG	GGAAAGTCGT	GAAAGTCGTG	AAAGTCGTGT	AAGTCGTGTT	AGTCGTGTTA	GTCGTGTTAT	TCGTGTTATA	CGTGTTATAA	GTGTTATAAG	TGTTATAAGC	GTTATAAGCC	TTATAAGCCA	TATAAGCCAC	ATAAGCCACC	TAAGCCACCC	AAGCCACCCC	AGCCACCCCA	GCCACCCCAT	CCACCCCATG	CACCCCATGT	ACCCCATGTG
Tnip1-4	AGGCCAAGCAGTTACTGACACACAGCTGGGAAGGTCTGGTGGCCTTGACATTACCGTGTGACGCTCCTGGAATCTGCCTTGTCACACCTACCTTCAGCCCAGGTCACTCATCCGAGAATGCACGAGGTGATCTGAAGATGTGCCCAGTGAGTGCGGCCATGCCTCCCTGTGTCCCTGTGAAGGTTGCTGGGCTTTCTGAGCTTCTGCAGGAAGGAGGGCTGGGCGGAGCTGACTCTGAGGCAGGAGGGGAATTCCCCCATGATGGAGAAGCCAGCCACCAGGCAGCCCCACAAGGCCGAGCTGAGGCCCCATCCCGCCTCTGGCAGAGCAGAGGGCCCTTTGCCAGCCTCCACCTGTTGCTCCCCAGGCTGCCTGTCACTTGTGGTAGATTCCAGGAAG…	82	AGGCCAAGCA	GGCCAAGCAG	GCCAAGCAGT	CCAAGCAGTT	CAAGCAGTTA	AAGCAGTTAC	AGCAGTTACT	GCAGTTACTG	CAGTTACTGA	AGTTACTGAC	GTTACTGACA	TTACTGACAC	TACTGACACA	ACTGACACAC	CTGACACACA	TGACACACAG	GACACACAGC	ACACACAGCT	CACACAGCTG	ACACAGCTGG	CACAGCTGGG	ACAGCTGGGA	CAGCTGGGAA	AGCTGGGAAG	GCTGGGAAGG	CTGGGAAGGT	TGGGAAGGTC	GGGAAGGTCT	GGAAGGTCTG	GAAGGTCTGG	AAGGTCTGGT	AGGTCTGGTG	GGTCTGGTGG	GTCTGGTGGC	TCTGGTGGCC	CTGGTGGCCT	TGGTGGCCTT	GGTGGCCTTG	GTGGCCTTGA	TGGCCTTGAC	GGCCTTGACA	GCCTTGACAT	CCTTGACATT	CTTGACATTA	TTGACATTAC	TGACATTACC	GACATTACCG
Zswim4	TTCTCAACGTCTCTGTGCCCCAGTTTCCTCAAAGTGAGAACAACTCCACAAGGGCTCCAGAACCTGCCCAGAGTTCTCTTAGCACCTGGCTGGGCCAAGGCAGATCTGTGAGAGTCCTGAAGACAGTTTTACGGTTCTTCTGTGCATGTCACATAGGGTGAACAGCACGGAGGCCCTACCCAAGGTTTCTACGAGAGAAGGGGGAGTCAGTGATTCGGCTCCTGACAGTTGGCAGATGACTAAGGAGGGATTTTCCGGTCATGAATCAGAGCCTGCTCAGTCCACGGTCAGTCCAAACCCATCCATCCTAACTCAGGAAGAGTTGTGAGGCCAAGAACACTCAAAGTCAGACTGAAAGACAGCTGTATGGGACTGAGAGGAGCCTCGGACCCTTCCCAT…	80	TTCTCAACGT	TCTCAACGTC	CTCAACGTCT	TCAACGTCTC	CAACGTCTCT	AACGTCTCTG	ACGTCTCTGT	CGTCTCTGTG	GTCTCTGTGC	TCTCTGTGCC	CTCTGTGCCC	TCTGTGCCCC	CTGTGCCCCA	TGTGCCCCAG	GTGCCCCAGT	TGCCCCAGTT	GCCCCAGTTT	CCCCAGTTTC	CCCAGTTTCC	CCAGTTTCCT	CAGTTTCCTC	AGTTTCCTCA	GTTTCCTCAA	TTTCCTCAAA	TTCCTCAAAG	TCCTCAAAGT	CCTCAAAGTG	CTCAAAGTGA	TCAAAGTGAG	CAAAGTGAGA	AAAGTGAGAA	AAGTGAGAAC	AGTGAGAACA	GTGAGAACAA	TGAGAACAAC	GAGAACAACT	AGAACAACTC	GAACAACTCC	AACAACTCCA	ACAACTCCAC	CAACTCCACA	AACTCCACAA	ACTCCACAAG	CTCCACAAGG	TCCACAAGGG	CCACAAGGGC	CACAAGGGCT
Micall2-1	GGGGTCAGGCGGGTCCCACTCAGAGCCTGTGCTCTCTAAGAGGTCCCTGTGCTCACAGTGAAAGGCACGGGCGTCCTGGGACAGCTGGTGAGATGCAGAGTTGGAGAAGGACAACCCCAGGGCACATGCTTCCCAGAAAACCGTGGTCTGGCCCTCACCCCCTCTCCTAGCCGACAACCCCATCTAGGGTCACAGAAAGGGACTTTTCTGTCTCCAAACCACCATTTGGAGCTGGCCCTCCGCCCAGGGGGATTCCGGAGAGTTCTAAAGCTGTAAGAGGAATGTTGTACAGGAAGCCAAGAGGCTCCCCACTCACAGGACTGACTGAAGACCCAGTTTGCCCTCCCTGCCCTGCCTGGCCATCCCTGCCTGGGCCACACAGCTTCTTTTGCCACAGTC…	80	GGGGTCAGGC	GGGTCAGGCG	GGTCAGGCGG	GTCAGGCGGG	TCAGGCGGGT	CAGGCGGGTC	AGGCGGGTCC	GGCGGGTCCC	GCGGGTCCCA	CGGGTCCCAC	GGGTCCCACT	GGTCCCACTC	GTCCCACTCA	TCCCACTCAG	CCCACTCAGA	CCACTCAGAG	CACTCAGAGC	ACTCAGAGCC	CTCAGAGCCT	TCAGAGCCTG	CAGAGCCTGT	AGAGCCTGTG	GAGCCTGTGC	AGCCTGTGCT	GCCTGTGCTC	CCTGTGCTCT	CTGTGCTCTC	TGTGCTCTCT	GTGCTCTCTA	TGCTCTCTAA	GCTCTCTAAG	CTCTCTAAGA	TCTCTAAGAG	CTCTAAGAGG	TCTAAGAGGT	CTAAGAGGTC	TAAGAGGTCC	AAGAGGTCCC	AGAGGTCCCT	GAGGTCCCTG	AGGTCCCTGT	GGTCCCTGTG	GTCCCTGTGC	TCCCTGTGCT	CCCTGTGCTC	CCTGTGCTCA	CTGTGCTCAC
Gch1	CCTTGCGGGGGGGGGGGGGAACGGTGGATGCTGCACGTGCCTAATCGCGTTCTGAGCGCTGGGGTAAGAGGGTCTCACATCCCTTCCCGCCCCGGAGTTCAGTGTAGTGGCTATGCATTCACCCTCCCCAGAGCCCTGAGTGCCAGCCAGGAGGGACCCTCGCCTCCGCCAGGTGGAGGCTCTGGGGCCACAGCTGGGACCGGGACCTGACAACTTGGCTCCCTGCGCCAAAAGTGAAGCAACTCGGGAAAGTTCCCGGAGCTGCCCACGCTTCCTGAAGCCGCCTCCTGGCGCCCAGCACACCCCGGCGCACGCACGGACCTGAGATGGTCTCCTGGTATCCCTTGGTGAAGTACTGCATGGCGGTGGCCGCCCTCCAGGGCGTCTTGAGCAGCCCCT…	80	CCTTGCGGGG	CTTGCGGGGG	TTGCGGGGGG	TGCGGGGGGG	GCGGGGGGGG	CGGGGGGGGG	GGGGGGGGGG	GGGGGGGGGG	GGGGGGGGGG	GGGGGGGGGG	GGGGGGGGGA	GGGGGGGGAA	GGGGGGGAAC	GGGGGGAACG	GGGGGAACGG	GGGGAACGGT	GGGAACGGTG	GGAACGGTGG	GAACGGTGGA	AACGGTGGAT	ACGGTGGATG	CGGTGGATGC	GGTGGATGCT	GTGGATGCTG	TGGATGCTGC	GGATGCTGCA	GATGCTGCAC	ATGCTGCACG	TGCTGCACGT	GCTGCACGTG	CTGCACGTGC	TGCACGTGCC	GCACGTGCCT	CACGTGCCTA	ACGTGCCTAA	CGTGCCTAAT	GTGCCTAATC	TGCCTAATCG	GCCTAATCGC	CCTAATCGCG	CTAATCGCGT	TAATCGCGTT	AATCGCGTTC	ATCGCGTTCT	TCGCGTTCTG	CGCGTTCTGA	GCGTTCTGAG
Alpk1	TCACTCAGAAAATAACACTTCAGAGCAGCAGTCTGACCCGGGAGAGTCTTTATTCCGGTACAACCTCCCGGAAACACAGCGTTTCTCCTCAACAGCTTCTGTTTCAGGAAACGGGAATCTGAAAAGAAAAGTCCTTCCTTGCTCAGACCGTGCTTGTCTAACGCCACGCCAAGACACGCCCCGTTAGGGACTGTTGCGGGAAAGGTCTTCTGGGAGTCGTGTTACTGACTCTGGCACCGTCCACCAGGAAAACCCCAGCTTGGCCTCAAGTGCAAATAAACGTGTTGATACACGTGCCTCTGCGACGCCTACTTCTCCTCTGCGCTCCAATTCCGAGATCGACCCCCAAAAGGGGACAAGGAGAGCTTGTCTTTTGATGACATCAAAATAGTGTCATTA…	80	TCACTCAGAA	CACTCAGAAA	ACTCAGAAAA	CTCAGAAAAT	TCAGAAAATA	CAGAAAATAA	AGAAAATAAC	GAAAATAACA	AAAATAACAC	AAATAACACT	AATAACACTT	ATAACACTTC	TAACACTTCA	AACACTTCAG	ACACTTCAGA	CACTTCAGAG	ACTTCAGAGC	CTTCAGAGCA	TTCAGAGCAG	TCAGAGCAGC	CAGAGCAGCA	AGAGCAGCAG	GAGCAGCAGT	AGCAGCAGTC	GCAGCAGTCT	CAGCAGTCTG	AGCAGTCTGA	GCAGTCTGAC	CAGTCTGACC	AGTCTGACCC	GTCTGACCCG	TCTGACCCGG	CTGACCCGGG	TGACCCGGGA	GACCCGGGAG	ACCCGGGAGA	CCCGGGAGAG	CCGGGAGAGT	CGGGAGAGTC	GGGAGAGTCT	GGAGAGTCTT	GAGAGTCTTT	AGAGTCTTTA	GAGTCTTTAT	AGTCTTTATT	GTCTTTATTC	TCTTTATTCC
Rasgef1b-1	CTCTGGTTTCCTCTCAGCTCCCAGGACGGCCTTCTTCTGTCTCAGCCCACCCTCAAAGGGCCTGCCATTCATTTCCAAGGCAGCCTGTGCTCGAAGAGAAGAGACCTAGAAGGAAAAGACTCTGGCAAACACTCAGGCAAACAGGCTTGGGTGTGAGTGATGGGAATTTGTAATTTGTCATAAAAATTATCTGATACCACAGATTCCATTGACCTGACAGAGAGAAGCCTGGAAGGACCCTGGGAATTTTTTTTCCTTTCTTTGCTATGATTCACAGAAAGACTTAATCCAATCCATGTGGGGTGTGGTTGTCCTTGCAAAACTCCTTGAAAAGTGTTTCTCAGACGCTACCTAAAATCACTCCAGCTTTTTTATTTTACATGCTATTGACTAGTAATG…	78	CTCTGGTTTC	TCTGGTTTCC	CTGGTTTCCT	TGGTTTCCTC	GGTTTCCTCT	GTTTCCTCTC	TTTCCTCTCA	TTCCTCTCAG	TCCTCTCAGC	CCTCTCAGCT	CTCTCAGCTC	TCTCAGCTCC	CTCAGCTCCC	TCAGCTCCCA	CAGCTCCCAG	AGCTCCCAGG	GCTCCCAGGA	CTCCCAGGAC	TCCCAGGACG	CCCAGGACGG	CCAGGACGGC	CAGGACGGCC	AGGACGGCCT	GGACGGCCTT	GACGGCCTTC	ACGGCCTTCT	CGGCCTTCTT	GGCCTTCTTC	GCCTTCTTCT	CCTTCTTCTG	CTTCTTCTGT	TTCTTCTGTC	TCTTCTGTCT	CTTCTGTCTC	TTCTGTCTCA	TCTGTCTCAG	CTGTCTCAGC	TGTCTCAGCC	GTCTCAGCCC	TCTCAGCCCA	CTCAGCCCAC	TCAGCCCACC	CAGCCCACCC	AGCCCACCCT	GCCCACCCTC	CCCACCCTCA	CCACCCTCAA
Pdlim4-2	GAAACTCCACTCCAGGAGGCTCAGGGCACAGCAAGGCAAGCCAGGCCTCACACATGGATAAGCCGGGAGCCAGTGGGAGCCAGTCGGCTCATCCTCTGACCTCCGTAGCCTCTGGCCGGGGCCTGAGTGGCTCTCGGGGAGGTGAAATGGAGGCTGTGGGGGAGCACCTCCCGTCCTGCTGCCTCCACCCACTCAGGCAGAGTCATCACTGAGGTCTGCCCAGCCCAGATGGGAAACAGGCCATTAGGAAATTCCTGCTTCGCCATAGAAACCAAAAGCCAAACACCACTCAGGAGGGAGAAAAACATCGTAAACCTGCCATAAGCAGGACGGGCAGGCCTAAAGGCTGTGGGCCCAGCCCTGCCACTCAGTAGCTCTATGGAAGGCAAGCCAGGAGGG…	77	GAAACTCCAC	AAACTCCACT	AACTCCACTC	ACTCCACTCC	CTCCACTCCA	TCCACTCCAG	CCACTCCAGG	CACTCCAGGA	ACTCCAGGAG	CTCCAGGAGG	TCCAGGAGGC	CCAGGAGGCT	CAGGAGGCTC	AGGAGGCTCA	GGAGGCTCAG	GAGGCTCAGG	AGGCTCAGGG	GGCTCAGGGC	GCTCAGGGCA	CTCAGGGCAC	TCAGGGCACA	CAGGGCACAG	AGGGCACAGC	GGGCACAGCA	GGCACAGCAA	GCACAGCAAG	CACAGCAAGG	ACAGCAAGGC	CAGCAAGGCA	AGCAAGGCAA	GCAAGGCAAG	CAAGGCAAGC	AAGGCAAGCC	AGGCAAGCCA	GGCAAGCCAG	GCAAGCCAGG	CAAGCCAGGC	AAGCCAGGCC	AGCCAGGCCT	GCCAGGCCTC	CCAGGCCTCA	CAGGCCTCAC	AGGCCTCACA	GGCCTCACAC	GCCTCACACA	CCTCACACAT	CTCACACATG
Angptl4-1	ATTCCATACAGCCTAGATCCTGTACTGAGTTTTTTAGTTTGTGTATAAATCCTACCTTTGAGCAGGGGAGAGGGACAAGGCAGAGACAAAAGAGGACTGGGGTGGGGCAGACAGCTTTCCTTGTTTATGCTGCCTGGTTAAGTTTTTATTCAACAAGTTTGCATTGGTGTTCCTTTTTCTGACAGTTCCCCTGAAGCCTGGCACAGAAAACCTGTCTGACAAGAAGACCCTTAGGGCAAATTGACTGAAAAACCCCCAAGTTGAGTCAGCAGGGCTGGGAGCCAGCAGCAAACCTCTGGAATCTGAAACTGCATGCCTCAAGGCTGACATGCAGGCCACTGCTTGTACACTTGACCAGCTGGGCCTTTTGCCAGGCTGATCCCAGCAGCAGTGACAGGC…	76	ATTCCATACA	TTCCATACAG	TCCATACAGC	CCATACAGCC	CATACAGCCT	ATACAGCCTA	TACAGCCTAG	ACAGCCTAGA	CAGCCTAGAT	AGCCTAGATC	GCCTAGATCC	CCTAGATCCT	CTAGATCCTG	TAGATCCTGT	AGATCCTGTA	GATCCTGTAC	ATCCTGTACT	TCCTGTACTG	CCTGTACTGA	CTGTACTGAG	TGTACTGAGT	GTACTGAGTT	TACTGAGTTT	ACTGAGTTTT	CTGAGTTTTT	TGAGTTTTTT	GAGTTTTTTA	AGTTTTTTAG	GTTTTTTAGT	TTTTTTAGTT	TTTTTAGTTT	TTTTAGTTTG	TTTAGTTTGT	TTAGTTTGTG	TAGTTTGTGT	AGTTTGTGTA	GTTTGTGTAT	TTTGTGTATA	TTGTGTATAA	TGTGTATAAA	GTGTATAAAT	TGTATAAATC	GTATAAATCC	TATAAATCCT	ATAAATCCTA	TAAATCCTAC	AAATCCTACC
Jak2	GAACAAATTCTTGAATGAATGAACGTGGCTCTTTGGGACCCTATACGTCGTTTCTTCTTCCAAGCGGTCCCTTCGCAGAAGTGGTGGTTAACTGAAGTCAGGTACTTGGGTCTCAGCGCCCGGTCCACGGTGCCACGTCCCCTGGGCCGAGCGCTTAGGGCAGGGAGCCGCCTGTGGAAACGAAAGCAGGAAGGGGAAAGTCTCCGCGGAGGCAGCGGCCGCCAATCCTATCAGCTCGGACGCAGCGGGGCCTTCCCGGCCGGGCTGACTCATTCCCAGCCGTCTCCTCCGCGAGCCGAGGCCGCAAGCACGCTGCGCCAACCCGCACCCGCCCCGCTCCTCCTCCTCCTCGCGCGCTCTCGCCCGGGGGCTGCCCCGGGAATCTCCACGCGCGCCTCC…	76	GAACAAATTC	AACAAATTCT	ACAAATTCTT	CAAATTCTTG	AAATTCTTGA	AATTCTTGAA	ATTCTTGAAT	TTCTTGAATG	TCTTGAATGA	CTTGAATGAA	TTGAATGAAT	TGAATGAATG	GAATGAATGA	AATGAATGAA	ATGAATGAAC	TGAATGAACG	GAATGAACGT	AATGAACGTG	ATGAACGTGG	TGAACGTGGC	GAACGTGGCT	AACGTGGCTC	ACGTGGCTCT	CGTGGCTCTT	GTGGCTCTTT	TGGCTCTTTG	GGCTCTTTGG	GCTCTTTGGG	CTCTTTGGGA	TCTTTGGGAC	CTTTGGGACC	TTTGGGACCC	TTGGGACCCT	TGGGACCCTA	GGGACCCTAT	GGACCCTATA	GACCCTATAC	ACCCTATACG	CCCTATACGT	CCTATACGTC	CTATACGTCG	TATACGTCGT	ATACGTCGTT	TACGTCGTTT	ACGTCGTTTC	CGTCGTTTCT	GTCGTTTCTT
Rcl1	GCCTCTGACAGCTTGGCAATTTCCCGGGAGTGAAAGATTGCAGGCTGCACCTCAGAGGATTTCGGCTCAGACCCAGACAAGGCGCCTACAACAGGGTAAGCGTGTCAATCCTGTTCTCTTCGGTGGCAGGAAAACGCGGGAGAGGCTAGCTAGCATCCTTGCCCGGGGCTGCCGTAGGTACGTTGCTAAGTACCACCAGCTGTGGGCACCCAGGCGGAGCCATTGCCTCCTTTATCGCATAGGCCGTGAAAGTCCGGCACAGACAGACAGACAGACCCCCAAGGCGTCTGGGCGCCGGGGTTTCCCCGCAGCACTAACTGGGTCCCTCCAGCCGCGCGCTGTTGCTGGGGCCCGGGCACCGCCCTCTTTCACTACCGGCCAATGGCAACGCGGCATGAG…	75	GCCTCTGACA	CCTCTGACAG	CTCTGACAGC	TCTGACAGCT	CTGACAGCTT	TGACAGCTTG	GACAGCTTGG	ACAGCTTGGC	CAGCTTGGCA	AGCTTGGCAA	GCTTGGCAAT	CTTGGCAATT	TTGGCAATTT	TGGCAATTTC	GGCAATTTCC	GCAATTTCCC	CAATTTCCCG	AATTTCCCGG	ATTTCCCGGG	TTTCCCGGGA	TTCCCGGGAG	TCCCGGGAGT	CCCGGGAGTG	CCGGGAGTGA	CGGGAGTGAA	GGGAGTGAAA	GGAGTGAAAG	GAGTGAAAGA	AGTGAAAGAT	GTGAAAGATT	TGAAAGATTG	GAAAGATTGC	AAAGATTGCA	AAGATTGCAG	AGATTGCAGG	GATTGCAGGC	ATTGCAGGCT	TTGCAGGCTG	TGCAGGCTGC	GCAGGCTGCA	CAGGCTGCAC	AGGCTGCACC	GGCTGCACCT	GCTGCACCTC	CTGCACCTCA	TGCACCTCAG	GCACCTCAGA
H2-K1	TCTGAGTCGGAGCCAGGGCGGCCGCCAACAGCAGGAGCAGCGTGCACGGTACCATCGCACCTGTCGGCGATTCGCGACTTCTGAGTTCTGCGGGCTGCGTGGACTTTATATCCAGCGTCCGCGGCGACACTGATTGGTTCTTGGTGATCGCGCCACCCAATGGGGGTAAGAGCTGACTGCGCGTCAACAGTGTCCGGACAGAAGGACCTGACCCAGGTTAGGTGCAGAAGTGAAACTGTGGAGATGGGGAATCCCCAGCCCTGGGCTTCCCCACCCCTGACCTCACTGCCTGGCGACTAAGACTTTGCCTGAACCCTGTGCTGTCGTCTCCGAGTTCTGATCCAGAAACTCTCAAAACACCAGGAGAGACCCGCAGGCCAGACTCTCTGTGTCCTCTCT…	75	TCTGAGTCGG	CTGAGTCGGA	TGAGTCGGAG	GAGTCGGAGC	AGTCGGAGCC	GTCGGAGCCA	TCGGAGCCAG	CGGAGCCAGG	GGAGCCAGGG	GAGCCAGGGC	AGCCAGGGCG	GCCAGGGCGG	CCAGGGCGGC	CAGGGCGGCC	AGGGCGGCCG	GGGCGGCCGC	GGCGGCCGCC	GCGGCCGCCA	CGGCCGCCAA	GGCCGCCAAC	GCCGCCAACA	CCGCCAACAG	CGCCAACAGC	GCCAACAGCA	CCAACAGCAG	CAACAGCAGG	AACAGCAGGA	ACAGCAGGAG	CAGCAGGAGC	AGCAGGAGCA	GCAGGAGCAG	CAGGAGCAGC	AGGAGCAGCG	GGAGCAGCGT	GAGCAGCGTG	AGCAGCGTGC	GCAGCGTGCA	CAGCGTGCAC	AGCGTGCACG	GCGTGCACGG	CGTGCACGGT	GTGCACGGTA	TGCACGGTAC	GCACGGTACC	CACGGTACCA	ACGGTACCAT	CGGTACCATC
Slc25a25-2	TCGAGGCCAGCCTGGTCTACAGAGTGAGTTCCAGGACAGCCAGGGCTACACAGAGAAACCCTGTCTCGATAAAAACAAAAACAAACAAAAACAGAAAACCTAGTCCTGGAGTCAACTGGCTCTCCTTTCTCTAGACCCAAGCATGCCTGTTTAAGTCTCTTCTGCGCTCTGTGTCAGGGGAACCACCTGACTCTCATAGACTGTGTGTGCCAAGGGTAGAGGCAGGGTGGTGACCTCAGCCTCTTAGGAAAGCCCAGAGAATTCTGAGCAAATCCCAGAGCACTGAGTCATCTGCACTGTTGGAATTTGGTTTTGCCTTGTCCAGATGGTGATTGTACCCTGCTTCTCCCCTCTTGAAGTGAAAAAGGATACTTTATTTTTGATATTGCAGAAGCTCAC…	72	TCGAGGCCAG	CGAGGCCAGC	GAGGCCAGCC	AGGCCAGCCT	GGCCAGCCTG	GCCAGCCTGG	CCAGCCTGGT	CAGCCTGGTC	AGCCTGGTCT	GCCTGGTCTA	CCTGGTCTAC	CTGGTCTACA	TGGTCTACAG	GGTCTACAGA	GTCTACAGAG	TCTACAGAGT	CTACAGAGTG	TACAGAGTGA	ACAGAGTGAG	CAGAGTGAGT	AGAGTGAGTT	GAGTGAGTTC	AGTGAGTTCC	GTGAGTTCCA	TGAGTTCCAG	GAGTTCCAGG	AGTTCCAGGA	GTTCCAGGAC	TTCCAGGACA	TCCAGGACAG	CCAGGACAGC	CAGGACAGCC	AGGACAGCCA	GGACAGCCAG	GACAGCCAGG	ACAGCCAGGG	CAGCCAGGGC	AGCCAGGGCT	GCCAGGGCTA	CCAGGGCTAC	CAGGGCTACA	AGGGCTACAC	GGGCTACACA	GGCTACACAG	GCTACACAGA	CTACACAGAG	TACACAGAGA
Cd83	TGGGTTTCAGAGGAAGCTGCCCACCCTATCTGAATCTGCATGACCCACTCGATGGGTTTGAGGGTCATCTAGCTGGGGTGGCGCGTGCCATCGCGGCTTCCGAAGCCTCAGGGCGCGGGGCGGTTCCGCGGAGCTGCTTGTTGCCGCTGGCCAGCCGCAGCAGCAACGCGGACTTGGGGACGCGCGCGGGGCGGGGACCAGGCTACCCGCCTCCTCCGACTGGGGAGTCCCCGGGGCCGGCGCGCGGGGAAGTCCCAAGCGCGGGTACAAGAGCACGGCGCGCGCCCAGGGGGCCGGCCCGGACAGTGTCGCAGCGCTCCAGCCATGTCGCAAGGCCTCCAGCTCCTGTTTCTAGGCTGCGGTACGGCCCCCAAGCCCGATCGCTCGGTGCTACCCGCG…	72	TGGGTTTCAG	GGGTTTCAGA	GGTTTCAGAG	GTTTCAGAGG	TTTCAGAGGA	TTCAGAGGAA	TCAGAGGAAG	CAGAGGAAGC	AGAGGAAGCT	GAGGAAGCTG	AGGAAGCTGC	GGAAGCTGCC	GAAGCTGCCC	AAGCTGCCCA	AGCTGCCCAC	GCTGCCCACC	CTGCCCACCC	TGCCCACCCT	GCCCACCCTA	CCCACCCTAT	CCACCCTATC	CACCCTATCT	ACCCTATCTG	CCCTATCTGA	CCTATCTGAA	CTATCTGAAT	TATCTGAATC	ATCTGAATCT	TCTGAATCTG	CTGAATCTGC	TGAATCTGCA	GAATCTGCAT	AATCTGCATG	ATCTGCATGA	TCTGCATGAC	CTGCATGACC	TGCATGACCC	GCATGACCCA	CATGACCCAC	ATGACCCACT	TGACCCACTC	GACCCACTCG	ACCCACTCGA	CCCACTCGAT	CCACTCGATG	CACTCGATGG	ACTCGATGGG
Tnip1-2	CGCATGCGCGCCTGTCTGGCTCCTCCGGCCGGGAGTCCCCCAAGCCTGGCGATGGCGACAACTCACTGTGCCGCGACTCCAGCTACTAGGCCACGCGCCCCGCGCAGGCCCCGGTCTCCTCCCGTCCGCCCATCCCCCGCAGCGGCCCCGCTCACCCTAGGACGAGAGCTTCGGGGCCGGGGCCAGACTCGCAGAATCTAAGCTCCGGTCGGTACCAGGAAATGCCAGGGCCACGCCACGCCCCTGGGAAAGTCCCCGGAGACCGATGTACGGTCTGTCCAATGGCGTTGCGCGCTGGGCGCCGGGGCGGGGTCTGCGAGGTAAACAGCCGCAGTGGCTCCTCTGGGTGGAGCGACTGAGGGCTCAAACGTAGGGGTCCTCCGGGCAAGGTGAGGACCT…	71	CGCATGCGCG	GCATGCGCGC	CATGCGCGCC	ATGCGCGCCT	TGCGCGCCTG	GCGCGCCTGT	CGCGCCTGTC	GCGCCTGTCT	CGCCTGTCTG	GCCTGTCTGG	CCTGTCTGGC	CTGTCTGGCT	TGTCTGGCTC	GTCTGGCTCC	TCTGGCTCCT	CTGGCTCCTC	TGGCTCCTCC	GGCTCCTCCG	GCTCCTCCGG	CTCCTCCGGC	TCCTCCGGCC	CCTCCGGCCG	CTCCGGCCGG	TCCGGCCGGG	CCGGCCGGGA	CGGCCGGGAG	GGCCGGGAGT	GCCGGGAGTC	CCGGGAGTCC	CGGGAGTCCC	GGGAGTCCCC	GGAGTCCCCC	GAGTCCCCCA	AGTCCCCCAA	GTCCCCCAAG	TCCCCCAAGC	CCCCCAAGCC	CCCCAAGCCT	CCCAAGCCTG	CCAAGCCTGG	CAAGCCTGGC	AAGCCTGGCG	AGCCTGGCGA	GCCTGGCGAT	CCTGGCGATG	CTGGCGATGG	TGGCGATGGC
Gsap-3	AGGTTTAAATGGATGACTCTCCTAATATGGCCACAAGGAAGCAGTACATTACTTACCCACATGTAGGCAAGTTCTAACCTGTTTCTCTCTACCCCTCTCCCATCTCTTTTCTCCACTTCCATTCCTGCTAGTCTACCCTCAATGTATGCAGGAGGCAATAAGACATGGACATAATGTTGAATGGACTTTTCTGGGAATCTGACAACCATTCCTTTTCTCTGCTTTTGCTCATATGGAATGTGGGGTTGGAACTTCCAGGGCGCTGACTTTGAAGTTTTGTTATGTGGAGGCTAAAAATGTATTAAAGCCAGAAAATTAAAAGAATGGGTATTTCCAATTCTGGATTAAACCATGACTAAAGCCCAGACCTGCCTTCTATTATCCTGCTTCATGAGTCAC…	69	AGGTTTAAAT	GGTTTAAATG	GTTTAAATGG	TTTAAATGGA	TTAAATGGAT	TAAATGGATG	AAATGGATGA	AATGGATGAC	ATGGATGACT	TGGATGACTC	GGATGACTCT	GATGACTCTC	ATGACTCTCC	TGACTCTCCT	GACTCTCCTA	ACTCTCCTAA	CTCTCCTAAT	TCTCCTAATA	CTCCTAATAT	TCCTAATATG	CCTAATATGG	CTAATATGGC	TAATATGGCC	AATATGGCCA	ATATGGCCAC	TATGGCCACA	ATGGCCACAA	TGGCCACAAG	GGCCACAAGG	GCCACAAGGA	CCACAAGGAA	CACAAGGAAG	ACAAGGAAGC	CAAGGAAGCA	AAGGAAGCAG	AGGAAGCAGT	GGAAGCAGTA	GAAGCAGTAC	AAGCAGTACA	AGCAGTACAT	GCAGTACATT	CAGTACATTA	AGTACATTAC	GTACATTACT	TACATTACTT	ACATTACTTA	CATTACTTAC
Rel	CAGGGGCAGGGGGCGGGGCGGACCGCCCGGCGGAACGTGGGGGGAGGGGGGGGGATTTCCCGCTGCTTACGTCACTCGCGCCACCGCCTACCCGGGGCGGGGGGCGGAGCCTCGCGGCGGGCGCGCGACCCCGCGCGGGCCAGTGCGCTTACTTCCTCCAGAGCCACCACAGCCTGCACGCTCGCGCCGGGAGCTCCGTGAGGGCGCGCAGCGACGACTCCGCGCGTGAGAAGCCGTCGGTCCCTGAGAAATCCCCCTCCTCCAGAGTCCTTGAGAGCGCCGCTTAAAGCCGAGGGGCGTGTTCGTGACGTCATGCTGGCCGAGCGGCCGGAGGCGGGCCGGGCGGTGCACCGGGCGCGCTCCTTGGCCGCCCGAGGCCCGCCCGGGGTTTTCGACCGG…	68	CAGGGGCAGG	AGGGGCAGGG	GGGGCAGGGG	GGGCAGGGGG	GGCAGGGGGC	GCAGGGGGCG	CAGGGGGCGG	AGGGGGCGGG	GGGGGCGGGG	GGGGCGGGGC	GGGCGGGGCG	GGCGGGGCGG	GCGGGGCGGA	CGGGGCGGAC	GGGGCGGACC	GGGCGGACCG	GGCGGACCGC	GCGGACCGCC	CGGACCGCCC	GGACCGCCCG	GACCGCCCGG	ACCGCCCGGC	CCGCCCGGCG	CGCCCGGCGG	GCCCGGCGGA	CCCGGCGGAA	CCGGCGGAAC	CGGCGGAACG	GGCGGAACGT	GCGGAACGTG	CGGAACGTGG	GGAACGTGGG	GAACGTGGGG	AACGTGGGGG	ACGTGGGGGG	CGTGGGGGGA	GTGGGGGGAG	TGGGGGGAGG	GGGGGGAGGG	GGGGGAGGGG	GGGGAGGGGG	GGGAGGGGGG	GGAGGGGGGG	GAGGGGGGGG	AGGGGGGGGG	GGGGGGGGGA	GGGGGGGGAT
Phldb1-2	GGGTGAGTTCTTCAAAGCCTTCTGCACTTAGCTGTGGCTGTCAAGAGTGGGTTTCCACACTCCTCCTGCCTTTCCCTTGGCACACCTCCCATTTGGTCCCTCTTCTCAAATTGTGCTCCCTCTGGCTCCAGAAGAGGGTGAACGGTACTCATTTGGCCAGCAGCCGCTGTAGTCTACTCCCTCTCCCAGAAAGGATCCCTCTGGTTGTGTAATAGTTTCCTCAAGATTGAAACATTCTTTCCTGCAGGGAAGTTCCTTAAGGAAGGTAAACAACTCAAAATAGCTCCAGGAAGTCCCTGAAACTGACCAGATTCTCTAGGTCCCTCCCTGCCAGAGTAAGGAATAAAAAAGCCAAGAGTGCATCTCAGACAGGCTGAGCTTCAAACCAGACCACAACAG…	68	GGGTGAGTTC	GGTGAGTTCT	GTGAGTTCTT	TGAGTTCTTC	GAGTTCTTCA	AGTTCTTCAA	GTTCTTCAAA	TTCTTCAAAG	TCTTCAAAGC	CTTCAAAGCC	TTCAAAGCCT	TCAAAGCCTT	CAAAGCCTTC	AAAGCCTTCT	AAGCCTTCTG	AGCCTTCTGC	GCCTTCTGCA	CCTTCTGCAC	CTTCTGCACT	TTCTGCACTT	TCTGCACTTA	CTGCACTTAG	TGCACTTAGC	GCACTTAGCT	CACTTAGCTG	ACTTAGCTGT	CTTAGCTGTG	TTAGCTGTGG	TAGCTGTGGC	AGCTGTGGCT	GCTGTGGCTG	CTGTGGCTGT	TGTGGCTGTC	GTGGCTGTCA	TGGCTGTCAA	GGCTGTCAAG	GCTGTCAAGA	CTGTCAAGAG	TGTCAAGAGT	GTCAAGAGTG	TCAAGAGTGG	CAAGAGTGGG	AAGAGTGGGT	AGAGTGGGTT	GAGTGGGTTT	AGTGGGTTTC	GTGGGTTTCC
Gadd45b-2	CGCCTGAGGTCTGCGGGGCTGTCATCGGCTAATCTCCCCATTTGGCCTTTTAGGATGCAGGCGGTGACTGCCGCGGTGGAGCAGCTGCTGGTGGCCGCGCAGCGTCAGGATCGCCTCACCGTGGGGGTGTACGAGGCGGCCAAACTGATGAATGTGTGAGTCAGCACCCCCCTTTCTCGGGCGTGGGTGGGGGCGCCCCTCTGATGCACGCGCGCTCCAACATCCCTATAGGGCTCGGGGCTTTGGGGGACTTTCCCAGCGCTCTCGGTTTTGGGGAGTGGAGGGCGACATTTCTCAGAGAATTTTTTTTGGGGAGGAGGAAAGAGAGTCGCTGCAGAACCCTGACTTCGCAAGTTTGAGGTTTTGTGTTTTTTGTTTTGACAAGGCAACCCCAGTAAC…	66	CGCCTGAGGT	GCCTGAGGTC	CCTGAGGTCT	CTGAGGTCTG	TGAGGTCTGC	GAGGTCTGCG	AGGTCTGCGG	GGTCTGCGGG	GTCTGCGGGG	TCTGCGGGGC	CTGCGGGGCT	TGCGGGGCTG	GCGGGGCTGT	CGGGGCTGTC	GGGGCTGTCA	GGGCTGTCAT	GGCTGTCATC	GCTGTCATCG	CTGTCATCGG	TGTCATCGGC	GTCATCGGCT	TCATCGGCTA	CATCGGCTAA	ATCGGCTAAT	TCGGCTAATC	CGGCTAATCT	GGCTAATCTC	GCTAATCTCC	CTAATCTCCC	TAATCTCCCC	AATCTCCCCA	ATCTCCCCAT	TCTCCCCATT	CTCCCCATTT	TCCCCATTTG	CCCCATTTGG	CCCATTTGGC	CCATTTGGCC	CATTTGGCCT	ATTTGGCCTT	TTTGGCCTTT	TTGGCCTTTT	TGGCCTTTTA	GGCCTTTTAG	GCCTTTTAGG	CCTTTTAGGA	CTTTTAGGAT
Serpina3g	GTTTATTAATGTGCAATCTTCCCTATAGAAATGTGCCAGCATGGACATAGAATTGTTTTCCTTTTGAAGTGACTTAGAAAGCCCAGCACAAGTGTCACCTTTACCCCTCCTGGGGACTTGTGGTCTGTGCTTGTGCCCGGTCTTTTTTCCTTCACTACACATCCCTGTCCCACAGTCTCCTTTCAACCACTAGAAAAGCAGTAGCCATAACAAGACATCCCCGTGGTATGTTATTTAGAACTGTTAGGGGGTTTCCGAACAGGAAATGGTTTTGAAAGTTAAAACCTATAAGTTATAGTTCCCAGAAATCACCCGGTCTGTCCATTTCTCATTAGAGTCCAGAGCACAGCTTATCTGCATCAACATTTCCTAAGATGTGGGAGGAGTTTGGTTCGGATA…	66	GTTTATTAAT	TTTATTAATG	TTATTAATGT	TATTAATGTG	ATTAATGTGC	TTAATGTGCA	TAATGTGCAA	AATGTGCAAT	ATGTGCAATC	TGTGCAATCT	GTGCAATCTT	TGCAATCTTC	GCAATCTTCC	CAATCTTCCC	AATCTTCCCT	ATCTTCCCTA	TCTTCCCTAT	CTTCCCTATA	TTCCCTATAG	TCCCTATAGA	CCCTATAGAA	CCTATAGAAA	CTATAGAAAT	TATAGAAATG	ATAGAAATGT	TAGAAATGTG	AGAAATGTGC	GAAATGTGCC	AAATGTGCCA	AATGTGCCAG	ATGTGCCAGC	TGTGCCAGCA	GTGCCAGCAT	TGCCAGCATG	GCCAGCATGG	CCAGCATGGA	CAGCATGGAC	AGCATGGACA	GCATGGACAT	CATGGACATA	ATGGACATAG	TGGACATAGA	GGACATAGAA	GACATAGAAT	ACATAGAATT	CATAGAATTG	ATAGAATTGT
Fas-1	TTTGTGTGTGCATGCCTGTGTGTGTATATGTATAAGTGTGTGTGTGTGTGTGTGTGTGTGTGTGTGTGTGTGTGTGTGTGTGTGTATGTGTGGTGTGAGTGTGTATCTGTCTGTCTGTCTGTGTATGGAGTTTGGAGGTCAACATTAGGCATTTACCTCAATCATTCTTCACCTTATTTTCTTGAAAGAAGTTTTTCACTGTGTCTGGAGCTTGCTGAGTCACTAGGTTGGCCTGACTGCACTCCCAGGAATTTCCCTGTCTCCCTCTTTTTCCCCAGTGCTGGCACATGGCTTCTTATGAGGGTTCTGGAGGATCCAACTCAGGTCTTAATGCTTGCCTCCCAAACACTTCACCAACTGGGCCACCTCCCAGATCTAGTTTATTTCCATGTGTTGCCA…	65	TTTGTGTGTG	TTGTGTGTGC	TGTGTGTGCA	GTGTGTGCAT	TGTGTGCATG	GTGTGCATGC	TGTGCATGCC	GTGCATGCCT	TGCATGCCTG	GCATGCCTGT	CATGCCTGTG	ATGCCTGTGT	TGCCTGTGTG	GCCTGTGTGT	CCTGTGTGTG	CTGTGTGTGT	TGTGTGTGTA	GTGTGTGTAT	TGTGTGTATA	GTGTGTATAT	TGTGTATATG	GTGTATATGT	TGTATATGTA	GTATATGTAT	TATATGTATA	ATATGTATAA	TATGTATAAG	ATGTATAAGT	TGTATAAGTG	GTATAAGTGT	TATAAGTGTG	ATAAGTGTGT	TAAGTGTGTG	AAGTGTGTGT	AGTGTGTGTG	GTGTGTGTGT	TGTGTGTGTG	GTGTGTGTGT	TGTGTGTGTG	GTGTGTGTGT	TGTGTGTGTG	GTGTGTGTGT	TGTGTGTGTG	GTGTGTGTGT	TGTGTGTGTG	GTGTGTGTGT	TGTGTGTGTG
Cdk6-1	TTCCCATGTCTGATGATTTAAAAGAATAAATTCTGCATGCAAACAAATCATTACCAACTCAACCGCAGCTTGCGGTGACCCCAGGTTTACTCACTGTGCTGTGTTTTTGGTGGAGACGGGAAGTGAGAAAGCTAGGCCTTTCTTTCTCAGTGAAGTCTCAACCAGTCTTTCAACCAGTTTCTCATTTAGGCTTTATCGCCAGCGTAAATGACTCAAGGTATCTATTGCTGCCTAGCTGTTTTTAAAGGGGAATTCCCCCTCCCCACATTCTCACCTCCCTAAAATAGCTAATTCTATACTGGAAATTTCGGTACTTTGTTGGGAGTTTGTGAAGTCAGCACATTTCTGGAAGCTCCCTGGGAATGTACTTCTGAGCAGCAGTGATGCCTTTGTCTCCCG…	65	TTCCCATGTC	TCCCATGTCT	CCCATGTCTG	CCATGTCTGA	CATGTCTGAT	ATGTCTGATG	TGTCTGATGA	GTCTGATGAT	TCTGATGATT	CTGATGATTT	TGATGATTTA	GATGATTTAA	ATGATTTAAA	TGATTTAAAA	GATTTAAAAG	ATTTAAAAGA	TTTAAAAGAA	TTAAAAGAAT	TAAAAGAATA	AAAAGAATAA	AAAGAATAAA	AAGAATAAAT	AGAATAAATT	GAATAAATTC	AATAAATTCT	ATAAATTCTG	TAAATTCTGC	AAATTCTGCA	AATTCTGCAT	ATTCTGCATG	TTCTGCATGC	TCTGCATGCA	CTGCATGCAA	TGCATGCAAA	GCATGCAAAC	CATGCAAACA	ATGCAAACAA	TGCAAACAAA	GCAAACAAAT	CAAACAAATC	AAACAAATCA	AACAAATCAT	ACAAATCATT	CAAATCATTA	AAATCATTAC	AATCATTACC	ATCATTACCA
Rasgef1b-2	AGGCGCCCCAAAAGGCGAGCTCAGGACCGGGAAGGGTCGAACGCCAGAAGAAAGGGAAAACCCGCCGATCCAGTCGGGGTCCTTGTTTATACTGAAACTCCAGCCCGAGCCGCGCACACCCCCTTGCTGGGGAAATGCCCGCCTCCTGCCGCAGGCCACGCCCCCGCCCGCCGCAGGCCACGCCCATCCTGCGCTGGCCAATCGTGGCGCAGCTCTCCGCCCACGCCGCCCTGCAGCGGGCGCTCGGGGACTTGCCAGGGTTCCGCGGGTAGGGACTCCCGTGACGCTGCGGCCGTACCCACCCACGCTGCAGAGGCTGGCTTGCTGGCGCAGCGGGTCTCCGCAGCCTGGGCAGGGCCCACTCCGGCGCGCGTTTCCTCCTTCGTGTCGCTGCCCGCG…	63	AGGCGCCCCA	GGCGCCCCAA	GCGCCCCAAA	CGCCCCAAAA	GCCCCAAAAG	CCCCAAAAGG	CCCAAAAGGC	CCAAAAGGCG	CAAAAGGCGA	AAAAGGCGAG	AAAGGCGAGC	AAGGCGAGCT	AGGCGAGCTC	GGCGAGCTCA	GCGAGCTCAG	CGAGCTCAGG	GAGCTCAGGA	AGCTCAGGAC	GCTCAGGACC	CTCAGGACCG	TCAGGACCGG	CAGGACCGGG	AGGACCGGGA	GGACCGGGAA	GACCGGGAAG	ACCGGGAAGG	CCGGGAAGGG	CGGGAAGGGT	GGGAAGGGTC	GGAAGGGTCG	GAAGGGTCGA	AAGGGTCGAA	AGGGTCGAAC	GGGTCGAACG	GGTCGAACGC	GTCGAACGCC	TCGAACGCCA	CGAACGCCAG	GAACGCCAGA	AACGCCAGAA	ACGCCAGAAG	CGCCAGAAGA	GCCAGAAGAA	CCAGAAGAAA	CAGAAGAAAG	AGAAGAAAGG	GAAGAAAGGG
Hivep1-3	GGGCGCGGGGCGGCTTGGGCTCGCCGCGGGGTCGGGCTCCAGCCGGAGTTGCGGCTAGAGAGGGGAGGGGGCTGTGGCGAGGCTGGCGCGAGGAGGAGTCTCAAGGCTGCTGCTCTCGCCGACTCTGTCCTCCTCCTCCTCCTCCTCCTGCTCTCCGCATCCACTCTAGGCTCCTTCCGGAGCTGGCACTTCCATTCCCCCCTCCTTCTGGCATGCGAAGCGCTTTGTTCAGTGCAGCGTTGCAGAGGGGTTTTCCCAGGCTCCGCCCTCCACATTCATTCATGTTTTTTCTCCTTGTGACTGTCTTTACGCTTTTTTGATTGTGTCCTGTTTTTGCACCTTGTAGTATGTATTTCTTTCTCGAGAAAGAATGGTCGATCACTGGTCCTAGTCGCCACG…	63	GGGCGCGGGG	GGCGCGGGGC	GCGCGGGGCG	CGCGGGGCGG	GCGGGGCGGC	CGGGGCGGCT	GGGGCGGCTT	GGGCGGCTTG	GGCGGCTTGG	GCGGCTTGGG	CGGCTTGGGC	GGCTTGGGCT	GCTTGGGCTC	CTTGGGCTCG	TTGGGCTCGC	TGGGCTCGCC	GGGCTCGCCG	GGCTCGCCGC	GCTCGCCGCG	CTCGCCGCGG	TCGCCGCGGG	CGCCGCGGGG	GCCGCGGGGT	CCGCGGGGTC	CGCGGGGTCG	GCGGGGTCGG	CGGGGTCGGG	GGGGTCGGGC	GGGTCGGGCT	GGTCGGGCTC	GTCGGGCTCC	TCGGGCTCCA	CGGGCTCCAG	GGGCTCCAGC	GGCTCCAGCC	GCTCCAGCCG	CTCCAGCCGG	TCCAGCCGGA	CCAGCCGGAG	CAGCCGGAGT	AGCCGGAGTT	GCCGGAGTTG	CCGGAGTTGC	CGGAGTTGCG	GGAGTTGCGG	GAGTTGCGGC	AGTTGCGGCT
Rnd1	CGCCTCAAGTGTCCGCACTAGCACACTAGCGCGGGTTCCCTGCCTGCCTGCCTCCGACTGAGGCGGAGGCTCGTAAGGCTCCGCTATAAGTCTCAGACTGATCCAATCACAAGAGGAGGCGGACTCTGTCCAGGCCAATCCCTAAGGTGGGATCCCCTGCTGCAGCCAATAGTAGGAGACTCCGAGTCAGCGCCCTCTTCCTCCCTTCCCTTTCTGTTAAAGCTGCACGGTGGCTTCCTCTTGGAAGGGGATTCCCACGCTTTTTGTGTTGCTGTTAGGAGGTCAGGAGGGGACTGGAAGTAAAACTTAGTGATCTCTGAGTGTCTATGAGTTAGTGTCAAGACCCACAAAGAGCTATAGAATCAGGCTGTCTGTCCCAGGAAGACAGCAGGACCTGCC…	61	CGCCTCAAGT	GCCTCAAGTG	CCTCAAGTGT	CTCAAGTGTC	TCAAGTGTCC	CAAGTGTCCG	AAGTGTCCGC	AGTGTCCGCA	GTGTCCGCAC	TGTCCGCACT	GTCCGCACTA	TCCGCACTAG	CCGCACTAGC	CGCACTAGCA	GCACTAGCAC	CACTAGCACA	ACTAGCACAC	CTAGCACACT	TAGCACACTA	AGCACACTAG	GCACACTAGC	CACACTAGCG	ACACTAGCGC	CACTAGCGCG	ACTAGCGCGG	CTAGCGCGGG	TAGCGCGGGT	AGCGCGGGTT	GCGCGGGTTC	CGCGGGTTCC	GCGGGTTCCC	CGGGTTCCCT	GGGTTCCCTG	GGTTCCCTGC	GTTCCCTGCC	TTCCCTGCCT	TCCCTGCCTG	CCCTGCCTGC	CCTGCCTGCC	CTGCCTGCCT	TGCCTGCCTG	GCCTGCCTGC	CCTGCCTGCC	CTGCCTGCCT	TGCCTGCCTC	GCCTGCCTCC	CCTGCCTCCG
Tmem200b	ACGTGCGGGGGGTGGGGTCGAGCTCGGGAGGTACTTACCCCGGCCGCGATCGCAAGGGGGGCCCGCGCGGGTGGGCGGGCGGGCGGGCGAGCAGAGCGCGCGCAGGCTGCAGGAGCCCCGCAGCCCCGGCTGCACCCGAGCCCCGCAGCCCCCTCCCTGCGCACCGCCCGCGGGCCCGGCCAACGCTGGCTCCCAGCTCCGCTGCGGAAAACCCGAGCGGGGGCGGCTCCCTGCCTTGCGGCCCCGGGAAAATCCGGGGGTGGCCGCCAGGGATCTCCAAGCGGCCGGCCGAGGCGGCCCCGCGCATCCCTCCCCCGGAGCCCGGCCCGTCGGGTCAGTGTCTGCCTCTCTGCTCTTCCCCGCAGAGCGCCCGGACGACCGCGCGATGACGGCCGGGAG…	61	ACGTGCGGGG	CGTGCGGGGG	GTGCGGGGGG	TGCGGGGGGT	GCGGGGGGTG	CGGGGGGTGG	GGGGGGTGGG	GGGGGTGGGG	GGGGTGGGGT	GGGTGGGGTC	GGTGGGGTCG	GTGGGGTCGA	TGGGGTCGAG	GGGGTCGAGC	GGGTCGAGCT	GGTCGAGCTC	GTCGAGCTCG	TCGAGCTCGG	CGAGCTCGGG	GAGCTCGGGA	AGCTCGGGAG	GCTCGGGAGG	CTCGGGAGGT	TCGGGAGGTA	CGGGAGGTAC	GGGAGGTACT	GGAGGTACTT	GAGGTACTTA	AGGTACTTAC	GGTACTTACC	GTACTTACCC	TACTTACCCC	ACTTACCCCG	CTTACCCCGG	TTACCCCGGC	TACCCCGGCC	ACCCCGGCCG	CCCCGGCCGC	CCCGGCCGCG	CCGGCCGCGA	CGGCCGCGAT	GGCCGCGATC	GCCGCGATCG	CCGCGATCGC	CGCGATCGCA	GCGATCGCAA	CGATCGCAAG
Cx3cl1-2	GTGGAATGTGGGCTCCAGTCAGCTCTGAGCTGCTGTTGGGGCAAAGCGTCATGGACAGCCTCATGGGAAGCTCTAGACAGAAACCCCACTCAGAGCCCAGAGCCCCCTTACCTTGGTAGCAGAGATGCAGTTGATACTACGGTTATTTCTAAATCTTACAATCCCTGCTGTGACGCGATGCACTTTCTCTAGATAGTTTACCCTTTATTTTGCTTAATATCACAAAAGTTGGATGCCCATTTGCTTGGGACTTTCCTGGTTATAAAAGGGGAAGTCCCTCAGGCTGAATGCTGAATGCCACAGTTCATCTGAGGTGGAGGGTTCCCCTCCAGACCACAGGCATTTGCGTCTCAGCCGAGGGAGGACTAGGCGACACAGGGGATGGAGTGGGCCCCAAAC…	61	GTGGAATGTG	TGGAATGTGG	GGAATGTGGG	GAATGTGGGC	AATGTGGGCT	ATGTGGGCTC	TGTGGGCTCC	GTGGGCTCCA	TGGGCTCCAG	GGGCTCCAGT	GGCTCCAGTC	GCTCCAGTCA	CTCCAGTCAG	TCCAGTCAGC	CCAGTCAGCT	CAGTCAGCTC	AGTCAGCTCT	GTCAGCTCTG	TCAGCTCTGA	CAGCTCTGAG	AGCTCTGAGC	GCTCTGAGCT	CTCTGAGCTG	TCTGAGCTGC	CTGAGCTGCT	TGAGCTGCTG	GAGCTGCTGT	AGCTGCTGTT	GCTGCTGTTG	CTGCTGTTGG	TGCTGTTGGG	GCTGTTGGGG	CTGTTGGGGC	TGTTGGGGCA	GTTGGGGCAA	TTGGGGCAAA	TGGGGCAAAG	GGGGCAAAGC	GGGCAAAGCG	GGCAAAGCGT	GCAAAGCGTC	CAAAGCGTCA	AAAGCGTCAT	AAGCGTCATG	AGCGTCATGG	GCGTCATGGA	CGTCATGGAC
Slc25a25-1	CTCATGGCACCCACTCAGCATACAGACCTGCTTCCATTGGCGGTATGTGGAGAACTCTTGAGAGGGGATAAAGACACTGAGTTTGAAGATGGATTTCAGCTCGGCAGGAAGCCCCTTGGACTCAAAGTACTGGAACTCAGTCTGAGCCGCCCCGGCGATGGGCACATACAGGCACAGGCAGAGCATGCTGGTGAGACCGGTTGCTCAGCCACCGCCAGGAGCAAGTACTAGCAGAAGTCAAGAGTGGGAAATGCCGGTATTCCCAGGAAACTAGCACCAGATATACCGGCCCCTGCTGTCACTGGCTGCTTAAGTCCTGCCCTTTTACTTAATTGAAAAAAAAAAATCCGCCCACTGTAAGTGCAGCCAGCAGCCAATAAGCACAGTCCTCAGTAGCCG…	58	CTCATGGCAC	TCATGGCACC	CATGGCACCC	ATGGCACCCA	TGGCACCCAC	GGCACCCACT	GCACCCACTC	CACCCACTCA	ACCCACTCAG	CCCACTCAGC	CCACTCAGCA	CACTCAGCAT	ACTCAGCATA	CTCAGCATAC	TCAGCATACA	CAGCATACAG	AGCATACAGA	GCATACAGAC	CATACAGACC	ATACAGACCT	TACAGACCTG	ACAGACCTGC	CAGACCTGCT	AGACCTGCTT	GACCTGCTTC	ACCTGCTTCC	CCTGCTTCCA	CTGCTTCCAT	TGCTTCCATT	GCTTCCATTG	CTTCCATTGG	TTCCATTGGC	TCCATTGGCG	CCATTGGCGG	CATTGGCGGT	ATTGGCGGTA	TTGGCGGTAT	TGGCGGTATG	GGCGGTATGT	GCGGTATGTG	CGGTATGTGG	GGTATGTGGA	GTATGTGGAG	TATGTGGAGA	ATGTGGAGAA	TGTGGAGAAC	GTGGAGAACT
Ccl5-1	AAAAGTCTCTGCATTCCGTCCCTCTTTTGATCTGGCCCCAAAGTCCCTTGGCTCCTTACTACTTCCTTCCAGAGGTGGAGGTCTTCGAACCCCTGTTTTCTATGCTGCCTCCGCTTCCTCCACTGCCCACCCCTCAGCCCCTCAGCCCCAGAGCCTTCTACCCTCAGAACCTCCCTAGGTCTGTAGTGTTAGGAATGCCAGAGTGGGTAGGGAGTCCCCCTGGGGAATTTTGTTAGGTTGGCGTTTGGAAATTCTGTACTTTAATCATTCCTCATAAAGTCAGCTTTTGGATGTGAAGAGAGCAAGGGACCCGGATGTAGTGGGCATAGATTCTATCCAGTAGGCTGCTAAACCTAGCTGTGAGGTTCTGTCAAACCTCTTGTGAGTCGCAGTTTCTTC…	57	AAAAGTCTCT	AAAGTCTCTG	AAGTCTCTGC	AGTCTCTGCA	GTCTCTGCAT	TCTCTGCATT	CTCTGCATTC	TCTGCATTCC	CTGCATTCCG	TGCATTCCGT	GCATTCCGTC	CATTCCGTCC	ATTCCGTCCC	TTCCGTCCCT	TCCGTCCCTC	CCGTCCCTCT	CGTCCCTCTT	GTCCCTCTTT	TCCCTCTTTT	CCCTCTTTTG	CCTCTTTTGA	CTCTTTTGAT	TCTTTTGATC	CTTTTGATCT	TTTTGATCTG	TTTGATCTGG	TTGATCTGGC	TGATCTGGCC	GATCTGGCCC	ATCTGGCCCC	TCTGGCCCCA	CTGGCCCCAA	TGGCCCCAAA	GGCCCCAAAG	GCCCCAAAGT	CCCCAAAGTC	CCCAAAGTCC	CCAAAGTCCC	CAAAGTCCCT	AAAGTCCCTT	AAGTCCCTTG	AGTCCCTTGG	GTCCCTTGGC	TCCCTTGGCT	CCCTTGGCTC	CCTTGGCTCC	CTTGGCTCCT
Rsl1	CAAAAGTTTCTGTCAAAGGCTTGACTCAAATCCATACATCTCCGATGTGGTTCTGGGGTCGAAAACCAATCTCATTACCCACAGCTTTTCTGCAGATAAGGCTTCCTCCTTGCACCTTCAACTGTGTGTTCCCATCCACAAAACTCTCCAAACAGTAGACTTCACCCACCCTGGGTTCTGGGATTTCCTTCGCACAGACTTCTGGGAGATGTAGTCCGCACCACTGTGACCACTGGGAGCCTTCCAGGAAATCCCCTTCTGAGTTCAGGTCTGTACTCGTGCGTCTTTCTTAAGGTTGGGCGGAAATCGTATGCGGCTATCTATTCCAGTTGTCTCTGACAAGAAGGTTGGTCCAGGCAGCAGCGTAGCCTGGGGCTCTGTGCGGGATCTGTGTCAAGG…	56	CAAAAGTTTC	AAAAGTTTCT	AAAGTTTCTG	AAGTTTCTGT	AGTTTCTGTC	GTTTCTGTCA	TTTCTGTCAA	TTCTGTCAAA	TCTGTCAAAG	CTGTCAAAGG	TGTCAAAGGC	GTCAAAGGCT	TCAAAGGCTT	CAAAGGCTTG	AAAGGCTTGA	AAGGCTTGAC	AGGCTTGACT	GGCTTGACTC	GCTTGACTCA	CTTGACTCAA	TTGACTCAAA	TGACTCAAAT	GACTCAAATC	ACTCAAATCC	CTCAAATCCA	TCAAATCCAT	CAAATCCATA	AAATCCATAC	AATCCATACA	ATCCATACAT	TCCATACATC	CCATACATCT	CATACATCTC	ATACATCTCC	TACATCTCCG	ACATCTCCGA	CATCTCCGAT	ATCTCCGATG	TCTCCGATGT	CTCCGATGTG	TCCGATGTGG	CCGATGTGGT	CGATGTGGTT	GATGTGGTTC	ATGTGGTTCT	TGTGGTTCTG	GTGGTTCTGG
Il15ra	TCTAGATCTAATCTCGGGAAGAATGAATTGAGACTCCTAGTTTTGTTCCAATAGGTCTAGAAGGAAAGAGCGAGAACAGTTGGGTCTAGCAACGTCCGGACCCAGGATGTCGCATCTTTTTATAAACATGAAATTCTTCAGAGTCTGTTAAAAAAATCTACGTACTCCCTGCACAGAAATGTGTGTGAAAGCACATGCTTGCAAATGTGCACAGGATTTGGGGACCGAGGACAATGACGTCATCCATGGACTTTCCTGCAAGTTAGCAATTCCTTAGCCCTGAGTGTGTTTTAAAGCAAGATTTCCCAGTGATGGGCGTCTGACTCAGTCTCCTTGGAACTTGGTCATAGTTATCCCACACAGACTTGAGCCTGGGGTTGGCTCTGTAGGGGTGTTACG…	56	TCTAGATCTA	CTAGATCTAA	TAGATCTAAT	AGATCTAATC	GATCTAATCT	ATCTAATCTC	TCTAATCTCG	CTAATCTCGG	TAATCTCGGG	AATCTCGGGA	ATCTCGGGAA	TCTCGGGAAG	CTCGGGAAGA	TCGGGAAGAA	CGGGAAGAAT	GGGAAGAATG	GGAAGAATGA	GAAGAATGAA	AAGAATGAAT	AGAATGAATT	GAATGAATTG	AATGAATTGA	ATGAATTGAG	TGAATTGAGA	GAATTGAGAC	AATTGAGACT	ATTGAGACTC	TTGAGACTCC	TGAGACTCCT	GAGACTCCTA	AGACTCCTAG	GACTCCTAGT	ACTCCTAGTT	CTCCTAGTTT	TCCTAGTTTT	CCTAGTTTTG	CTAGTTTTGT	TAGTTTTGTT	AGTTTTGTTC	GTTTTGTTCC	TTTTGTTCCA	TTTGTTCCAA	TTGTTCCAAT	TGTTCCAATA	GTTCCAATAG	TTCCAATAGG	TCCAATAGGT
Bid-1	CGAAAGTCGAGGGAGAAGAGTCAGAGAGTAAGACACAGTGAACTGGAGACATCTGCTGTGGACATCTGCCAGGATGGTTCGTGGGGGAAACCCCACCATAAAGGTCCCTGGCACTAAAGTTCCAGCTTCCCCATTCATACACCTAGCTGCCCTGTCTCCCTCTACCTGCTAGGGGGAAGAGTCCACAGGAAGGGGCTGTGCATGTCTGACTCAGTGGCAGAATGCACATGGAACAAACACTAGGCCGGGGTTTTCCCTAGTGTTAAAAAAGCAAACAACACCGTGGGCATCCTCTCTGTTCCTTACCCCCGAGGACTATTGGGCTCCACAGATGGACCTCCCTTGGGAAGCAGGGCGCAGCCTGAGAATCAGGTGGTACAGTTAAACTGGGAGTTTTCC…	56	CGAAAGTCGA	GAAAGTCGAG	AAAGTCGAGG	AAGTCGAGGG	AGTCGAGGGA	GTCGAGGGAG	TCGAGGGAGA	CGAGGGAGAA	GAGGGAGAAG	AGGGAGAAGA	GGGAGAAGAG	GGAGAAGAGT	GAGAAGAGTC	AGAAGAGTCA	GAAGAGTCAG	AAGAGTCAGA	AGAGTCAGAG	GAGTCAGAGA	AGTCAGAGAG	GTCAGAGAGT	TCAGAGAGTA	CAGAGAGTAA	AGAGAGTAAG	GAGAGTAAGA	AGAGTAAGAC	GAGTAAGACA	AGTAAGACAC	GTAAGACACA	TAAGACACAG	AAGACACAGT	AGACACAGTG	GACACAGTGA	ACACAGTGAA	CACAGTGAAC	ACAGTGAACT	CAGTGAACTG	AGTGAACTGG	GTGAACTGGA	TGAACTGGAG	GAACTGGAGA	AACTGGAGAC	ACTGGAGACA	CTGGAGACAT	TGGAGACATC	GGAGACATCT	GAGACATCTG	AGACATCTGC
Fas-3	TCTTCCTTAATAAGATCTTTCTGTCCCCTCCCCTAGTCCCTTACTCTATATCTAACCCCCGTGGTTCTAAAGATTCTGGCTTGGTCCCTGAGTTAACTGCTGTGTTATTTGTCATAGTCATTTACCTTCATTCTCCATTTGGGAAACGAAGCCAGGGACATTCCCCTCATCAGGATCCCAAAGCCTATTATCTCTACCTCTGCTGTGGTGATTGTCACTTCATGTATCATATATGAGCTCTGTGGAGGGACCTCCCTCATCAGAATCCTAGGGTGTGTACCTCCTCTGTGGTAATTACCATTCAGAGGCCCCAGAAGCCCCAGCAGACCTGTCACTGACAAAATATTGAAAGTGAAGGCAAAATGGTCTTTGTCTCCAGCAATCAGCCAAAGTCCAATT…	56	TCTTCCTTAA	CTTCCTTAAT	TTCCTTAATA	TCCTTAATAA	CCTTAATAAG	CTTAATAAGA	TTAATAAGAT	TAATAAGATC	AATAAGATCT	ATAAGATCTT	TAAGATCTTT	AAGATCTTTC	AGATCTTTCT	GATCTTTCTG	ATCTTTCTGT	TCTTTCTGTC	CTTTCTGTCC	TTTCTGTCCC	TTCTGTCCCC	TCTGTCCCCT	CTGTCCCCTC	TGTCCCCTCC	GTCCCCTCCC	TCCCCTCCCC	CCCCTCCCCT	CCCTCCCCTA	CCTCCCCTAG	CTCCCCTAGT	TCCCCTAGTC	CCCCTAGTCC	CCCTAGTCCC	CCTAGTCCCT	CTAGTCCCTT	TAGTCCCTTA	AGTCCCTTAC	GTCCCTTACT	TCCCTTACTC	CCCTTACTCT	CCTTACTCTA	CTTACTCTAT	TTACTCTATA	TACTCTATAT	ACTCTATATC	CTCTATATCT	TCTATATCTA	CTATATCTAA	TATATCTAAC
H2-Q4	CTTGTGTTGCCATTGTATTCCTGGAAGTGGCTTTTCTTCTGGAAGGCTCCAGGGTCTGACTTCTGAAGAGAAGAAGGAAGAGGAAGGGTGGAGGGAAGATACAGAGAGTCTGGCCTGCAGGTCTCTTCTCTCCTGGTGTCCTGACAGCTTCTGGGTCAGAACTCGGAGACACCAAGACAAACAGCTCTCTGTCCACAGCACAGGGTTCAGGCAAAGTCTTAGTCTCCAGGCAGTGAGATCAGGGGTGGGGATTTCCCATCTCCCCAGTTTCACTTCTGCTCCTAACTTGGGTCAGGTCCTTCTGCCCGGACACTGATGACTTACTGGCAGTTCTCACCCCCATTGGGTGACGTGATCACCGGGAACCAATCATCGTCGCCGCGGGAGCAGGTTATAAAG…	56	CTTGTGTTGC	TTGTGTTGCC	TGTGTTGCCA	GTGTTGCCAT	TGTTGCCATT	GTTGCCATTG	TTGCCATTGT	TGCCATTGTA	GCCATTGTAT	CCATTGTATT	CATTGTATTC	ATTGTATTCC	TTGTATTCCT	TGTATTCCTG	GTATTCCTGG	TATTCCTGGA	ATTCCTGGAA	TTCCTGGAAG	TCCTGGAAGT	CCTGGAAGTG	CTGGAAGTGG	TGGAAGTGGC	GGAAGTGGCT	GAAGTGGCTT	AAGTGGCTTT	AGTGGCTTTT	GTGGCTTTTC	TGGCTTTTCT	GGCTTTTCTT	GCTTTTCTTC	CTTTTCTTCT	TTTTCTTCTG	TTTCTTCTGG	TTCTTCTGGA	TCTTCTGGAA	CTTCTGGAAG	TTCTGGAAGG	TCTGGAAGGC	CTGGAAGGCT	TGGAAGGCTC	GGAAGGCTCC	GAAGGCTCCA	AAGGCTCCAG	AGGCTCCAGG	GGCTCCAGGG	GCTCCAGGGT	CTCCAGGGTC
Cdk6-2	AAGGGAGGGAGAGTGGGTGGTAGGGTGGAGGGCGATTGCTTCTCAAAGGGTTTTCTGATTGTATCATTTAGTATCTGTGGACTGGTATGATCTGACTTAGAATGCCTCTCTCATTGGTTAGATGTGAGTCTGTGCTTTAGATTTTAAAGCCTCTGTTTTCCCTGGAAGAGTTGTGCAGGTGGGTGGGGGAGGCATTCCTAACCCAGTCTCCTGTGACTGAAGATAATGGTGTTTTCTCGAAGATGCTGGGATTTCCCCATTGTGCCTTTTCTCATTCTCTTTTTTTAAACAGATGCATAGCTGGAAGTTAAAAGGGAATGCACAGACTTTTCTACAAATTAGGTGATGAGTTAACATTCTCAGCTCTTCTTTTTAGAGGGATGATCTTGGCGTCTTCAT…	56	AAGGGAGGGA	AGGGAGGGAG	GGGAGGGAGA	GGAGGGAGAG	GAGGGAGAGT	AGGGAGAGTG	GGGAGAGTGG	GGAGAGTGGG	GAGAGTGGGT	AGAGTGGGTG	GAGTGGGTGG	AGTGGGTGGT	GTGGGTGGTA	TGGGTGGTAG	GGGTGGTAGG	GGTGGTAGGG	GTGGTAGGGT	TGGTAGGGTG	GGTAGGGTGG	GTAGGGTGGA	TAGGGTGGAG	AGGGTGGAGG	GGGTGGAGGG	GGTGGAGGGC	GTGGAGGGCG	TGGAGGGCGA	GGAGGGCGAT	GAGGGCGATT	AGGGCGATTG	GGGCGATTGC	GGCGATTGCT	GCGATTGCTT	CGATTGCTTC	GATTGCTTCT	ATTGCTTCTC	TTGCTTCTCA	TGCTTCTCAA	GCTTCTCAAA	CTTCTCAAAG	TTCTCAAAGG	TCTCAAAGGG	CTCAAAGGGT	TCAAAGGGTT	CAAAGGGTTT	AAAGGGTTTT	AAGGGTTTTC	AGGGTTTTCT
Bcl3-3	ATAGGGAGAGTTAAGAGTTTGGACCAGCAGGCCTCACTTAGGGCTCAAGGCCAGACAACTGTGGGGGTTGGGGGGTGTAGGTTGACTCCCTCAGCTTTCCCCACTTCCCTTCCCACCCCAAGGAGGGGCTGGCTGGTGGGGAACAGGCCGGGCTGGTTGGGGCCCTGACTCAAACCCGCTGGAGCCGGGGAGGCGGGGCAGAGGCTCCGCCTCCTCCGGGTCCGCCCCGGGGCGGGGCAGCAGCTCGGGGCTTTCCCGGACATCCCGGGAGGTGGAGCACACACTGGGGTTGAGTCCAGGTCACTGAGTCACAGGGAGGCGGAGGGGGGCGGGGCGGCTTTGTAGACTTAGAGAGGCAGGGGAATAGCACCGCATGGCAAACCTGCTCAGAGGATTCTC…	52	ATAGGGAGAG	TAGGGAGAGT	AGGGAGAGTT	GGGAGAGTTA	GGAGAGTTAA	GAGAGTTAAG	AGAGTTAAGA	GAGTTAAGAG	AGTTAAGAGT	GTTAAGAGTT	TTAAGAGTTT	TAAGAGTTTG	AAGAGTTTGG	AGAGTTTGGA	GAGTTTGGAC	AGTTTGGACC	GTTTGGACCA	TTTGGACCAG	TTGGACCAGC	TGGACCAGCA	GGACCAGCAG	GACCAGCAGG	ACCAGCAGGC	CCAGCAGGCC	CAGCAGGCCT	AGCAGGCCTC	GCAGGCCTCA	CAGGCCTCAC	AGGCCTCACT	GGCCTCACTT	GCCTCACTTA	CCTCACTTAG	CTCACTTAGG	TCACTTAGGG	CACTTAGGGC	ACTTAGGGCT	CTTAGGGCTC	TTAGGGCTCA	TAGGGCTCAA	AGGGCTCAAG	GGGCTCAAGG	GGCTCAAGGC	GCTCAAGGCC	CTCAAGGCCA	TCAAGGCCAG	CAAGGCCAGA	AAGGCCAGAC
Radil-2	CTCCTCACCAGCGTCTCTCCTCAAGGGCCCCGAGTCCCAGTGAATGCCGAGCTTTCGCTTCTTGGTTTTTCAGAAAGTTTGGGTTTTTTTTTTATGCCCATCCTCCCCACGGCCACTAAAGAGTGGGCCCTGAGGTGGCCCTGAGTGGCTTGTAGACCTCTTTCCTTCCTAATCACAGAATCAAGAGTGGAGCCTGTTTGTCCACACAGGACAAAAATGTTTCTCAAAAGGCCACTTGGAATTCAGGGAAAGTCCTACAGAGGCGAGTACGCCCTGGGTAACCAGATCTGTTTTTCTGGAAGTATGACCTGTCTTTTCCTTTTTCTGCCTCATTCTCGCCTCTGACACACAAACATTTGAGGACAGCTCAGGTCCCAGAGAGTCAAGAGTACACGCAGG…	51	CTCCTCACCA	TCCTCACCAG	CCTCACCAGC	CTCACCAGCG	TCACCAGCGT	CACCAGCGTC	ACCAGCGTCT	CCAGCGTCTC	CAGCGTCTCT	AGCGTCTCTC	GCGTCTCTCC	CGTCTCTCCT	GTCTCTCCTC	TCTCTCCTCA	CTCTCCTCAA	TCTCCTCAAG	CTCCTCAAGG	TCCTCAAGGG	CCTCAAGGGC	CTCAAGGGCC	TCAAGGGCCC	CAAGGGCCCC	AAGGGCCCCG	AGGGCCCCGA	GGGCCCCGAG	GGCCCCGAGT	GCCCCGAGTC	CCCCGAGTCC	CCCGAGTCCC	CCGAGTCCCA	CGAGTCCCAG	GAGTCCCAGT	AGTCCCAGTG	GTCCCAGTGA	TCCCAGTGAA	CCCAGTGAAT	CCAGTGAATG	CAGTGAATGC	AGTGAATGCC	GTGAATGCCG	TGAATGCCGA	GAATGCCGAG	AATGCCGAGC	ATGCCGAGCT	TGCCGAGCTT	GCCGAGCTTT	CCGAGCTTTC
Angptl4-2	AGCGGGTGTGGGAGTGGGAGGGAGAGCATTGGAGGCGGGGCCCGGGGGCGGAGCGAGTGGCCAAGTTTTAGGGTGCAATGCCACAGGCTTTGTAGTTACGAGTGTGTGTGTGTGGCGTGTGTGTGTGTGTGTGTGTGTGTGTGTGTGTGTGTGTGTATGAAGAGTTCTTGGGGATGGCTGCTTCGCCTTCCTTGCGACCTAATAAGCGACGTGACTGTCTGTGCACTGCATGGTTCATCCTAAGGCCGGAAATTCCCAGCCCTAGCCCGCATCCCAGCCCGGTTCAATGGAGGAAAGGGCGTACAAATCAGGACGTAGATGCCTTCTTTTTTTTTTTTCCCCTTCCCGCTACGTGGATGCCTTCTTGACTGACCCCTTCTCAAGTCAAAAGCAAAGTAG…	45	AGCGGGTGTG	GCGGGTGTGG	CGGGTGTGGG	GGGTGTGGGA	GGTGTGGGAG	GTGTGGGAGT	TGTGGGAGTG	GTGGGAGTGG	TGGGAGTGGG	GGGAGTGGGA	GGAGTGGGAG	GAGTGGGAGG	AGTGGGAGGG	GTGGGAGGGA	TGGGAGGGAG	GGGAGGGAGA	GGAGGGAGAG	GAGGGAGAGC	AGGGAGAGCA	GGGAGAGCAT	GGAGAGCATT	GAGAGCATTG	AGAGCATTGG	GAGCATTGGA	AGCATTGGAG	GCATTGGAGG	CATTGGAGGC	ATTGGAGGCG	TTGGAGGCGG	TGGAGGCGGG	GGAGGCGGGG	GAGGCGGGGC	AGGCGGGGCC	GGCGGGGCCC	GCGGGGCCCG	CGGGGCCCGG	GGGGCCCGGG	GGGCCCGGGG	GGCCCGGGGG	GCCCGGGGGC	CCCGGGGGCG	CCGGGGGCGG	CGGGGGCGGA	GGGGGCGGAG	GGGGCGGAGC	GGGCGGAGCG	GGCGGAGCGA
Slc7a2-1	TACATCGGGTAAGCTCTCTTCTAAAGCTTAGCTCCAAGTCCTTAAAACTCGGTGGTAAATTTTGGAAGTTATTTTGGATTGAGGAGACTGACGTTTTCCAGCAGATACGGACTCAGCATGAATTCTGGCCGAAAGAAACGGAGACCAGCACGAGGTTGGGTGGAGCCCCGGGCAATTCTTGATTAATGGCCAATGTAAAGAAACCCCAGCAAGAAGCCAAGTGACAGAACACGGGAAAATTTGTAGGGAAAACACCACGGGACTCAAAGCTATTGCAAAACCATTACATGGCCTCAGTCAAAAAAAAAAAAAAAAGATTAATTTTAAACATGTCCTTAAGACTTGATGAAAATTTTTTTCAACAATTTCACTTCTCTCCATACTCCGTATTTCACAGCT…	45	TACATCGGGT	ACATCGGGTA	CATCGGGTAA	ATCGGGTAAG	TCGGGTAAGC	CGGGTAAGCT	GGGTAAGCTC	GGTAAGCTCT	GTAAGCTCTC	TAAGCTCTCT	AAGCTCTCTT	AGCTCTCTTC	GCTCTCTTCT	CTCTCTTCTA	TCTCTTCTAA	CTCTTCTAAA	TCTTCTAAAG	CTTCTAAAGC	TTCTAAAGCT	TCTAAAGCTT	CTAAAGCTTA	TAAAGCTTAG	AAAGCTTAGC	AAGCTTAGCT	AGCTTAGCTC	GCTTAGCTCC	CTTAGCTCCA	TTAGCTCCAA	TAGCTCCAAG	AGCTCCAAGT	GCTCCAAGTC	CTCCAAGTCC	TCCAAGTCCT	CCAAGTCCTT	CAAGTCCTTA	AAGTCCTTAA	AGTCCTTAAA	GTCCTTAAAA	TCCTTAAAAC	CCTTAAAACT	CTTAAAACTC	TTAAAACTCG	TAAAACTCGG	AAAACTCGGT	AAACTCGGTG	AACTCGGTGG	ACTCGGTGGT
Rab20-1	ACTCACTCTGTAGACCAGGGTGGCCTCGAACTCAGAAATCCTCCTGCCTCTGCCTCCCAAGTGCTGGGATTAAAGGCGTGCGCCACCACACTTTACACAACATAAAAAGTCAGAACTTGGGAGTTTCATACATTGGAAACCTCTCTCCCTGAAACTATACCATACTATTTCCGGGTTCGTTTGTTTCACTTAAAGTATCTTATTTCTTTATCATGGAAAAGGGAGAAGACAGAAGCAAATTAATCGGGAAAGTCCAAGACGAAGTTGTACACGCACTAAAAATAATTCACTACCTATCTTAAAAATGCCAGTACAGGAAGCTATTCCACTCACGTGACTTGCGCACCAGCCAAGACTCGGCACTGGGTAAATAACCGTGAGTCGAGGAGGCTGGGCGAT…	44	ACTCACTCTG	CTCACTCTGT	TCACTCTGTA	CACTCTGTAG	ACTCTGTAGA	CTCTGTAGAC	TCTGTAGACC	CTGTAGACCA	TGTAGACCAG	GTAGACCAGG	TAGACCAGGG	AGACCAGGGT	GACCAGGGTG	ACCAGGGTGG	CCAGGGTGGC	CAGGGTGGCC	AGGGTGGCCT	GGGTGGCCTC	GGTGGCCTCG	GTGGCCTCGA	TGGCCTCGAA	GGCCTCGAAC	GCCTCGAACT	CCTCGAACTC	CTCGAACTCA	TCGAACTCAG	CGAACTCAGA	GAACTCAGAA	AACTCAGAAA	ACTCAGAAAT	CTCAGAAATC	TCAGAAATCC	CAGAAATCCT	AGAAATCCTC	GAAATCCTCC	AAATCCTCCT	AATCCTCCTG	ATCCTCCTGC	TCCTCCTGCC	CCTCCTGCCT	CTCCTGCCTC	TCCTGCCTCT	CCTGCCTCTG	CTGCCTCTGC	TGCCTCTGCC	GCCTCTGCCT	CCTCTGCCTC
Traf3	ATTTCAAGGCAGCTGTAATTTTTGTTTACATCAACCGATCCTGCTGGCCTTGAGTTACCACCATCCTTCCCACCTAGGGAAGCCAGGCTGGTCCCTTCTGAAGTAACAGGGCACTGTTTAGATTCTAAGTGTCCCCAGTGCAGGCCTGTGGCATGGTGGCTGCAGGGTCCTTACCAGAGAGGGCTTCCCCTCACAGCTCCCAAGGGGCAGGGTGGGGCTCACCGGCATATTTCCGCTGTGCAAGAGGGGAAACCCGGGCCCCGGAGATCAAGTGCCTTCCTAAGATCTCACAGTTACTCATGAGCTAACTTCTGCTTTCTCAGTCCTGCTCTAGAATTCTTCTGTTCCATTCTTAATTTGCTTCTCTGTCACTGCATTAGAGCCCAGACGGAAACCACG…	43	ATTTCAAGGC	TTTCAAGGCA	TTCAAGGCAG	TCAAGGCAGC	CAAGGCAGCT	AAGGCAGCTG	AGGCAGCTGT	GGCAGCTGTA	GCAGCTGTAA	CAGCTGTAAT	AGCTGTAATT	GCTGTAATTT	CTGTAATTTT	TGTAATTTTT	GTAATTTTTG	TAATTTTTGT	AATTTTTGTT	ATTTTTGTTT	TTTTTGTTTA	TTTTGTTTAC	TTTGTTTACA	TTGTTTACAT	TGTTTACATC	GTTTACATCA	TTTACATCAA	TTACATCAAC	TACATCAACC	ACATCAACCG	CATCAACCGA	ATCAACCGAT	TCAACCGATC	CAACCGATCC	AACCGATCCT	ACCGATCCTG	CCGATCCTGC	CGATCCTGCT	GATCCTGCTG	ATCCTGCTGG	TCCTGCTGGC	CCTGCTGGCC	CTGCTGGCCT	TGCTGGCCTT	GCTGGCCTTG	CTGGCCTTGA	TGGCCTTGAG	GGCCTTGAGT	GCCTTGAGTT
Cxcl2	AAAGTTCCCCAAACTGTTAGGTCTCCACTGATGACATAGCTCAGTAACCACTGTCCTCTAGCAGGTGGTCACTTCAGCGCAGACATCACTTCCTTCCTTTTGAGGATTTGGGGAAGGACATCCCAGGGTCCCATAGTGGAAGGGCAGGGCAGTAGAATGAGGCAGGCAGCTCACGCGCGCGTGTCCCCAACCCACTCAGCTTAGGGGCGGGGCTCTGTGCTTCCTGATGAGGGGACCCTGAGCTCAGGGAATTTCCCTGGTCCCCGGGCTTTTCCAGACATCGTGCATAAAAGGAGCTCTCGGGACCTCAGAGCCCCAGACTGCGCCTCAGTGCCTCCAACAAGCTTCCTCGGGCACTCCAGACTCCAGCCACACTTCAGCCTAGCGCCATGGCCCCTC…	38	AAAGTTCCCC	AAGTTCCCCA	AGTTCCCCAA	GTTCCCCAAA	TTCCCCAAAC	TCCCCAAACT	CCCCAAACTG	CCCAAACTGT	CCAAACTGTT	CAAACTGTTA	AAACTGTTAG	AACTGTTAGG	ACTGTTAGGT	CTGTTAGGTC	TGTTAGGTCT	GTTAGGTCTC	TTAGGTCTCC	TAGGTCTCCA	AGGTCTCCAC	GGTCTCCACT	GTCTCCACTG	TCTCCACTGA	CTCCACTGAT	TCCACTGATG	CCACTGATGA	CACTGATGAC	ACTGATGACA	CTGATGACAT	TGATGACATA	GATGACATAG	ATGACATAGC	TGACATAGCT	GACATAGCTC	ACATAGCTCA	CATAGCTCAG	ATAGCTCAGT	TAGCTCAGTA	AGCTCAGTAA	GCTCAGTAAC	CTCAGTAACC	TCAGTAACCA	CAGTAACCAC	AGTAACCACT	GTAACCACTG	TAACCACTGT	AACCACTGTC	ACCACTGTCC
Fas-2	GTACGATTTTTCTTTTTATTCTGACACTGAGATTACAGGAAGGTCAAAGGTGATAAAGAACTGACAACCAGAGCCTGATACTACTTCTTAGTAAGCTCTTGGAGAGCAAATAGTCTCGGGGTGAGAGCTGCCAGTGTATCAGAGGCCGGGGGCTCCAGGATGCTCAATGGAGAAGCCAATCGCCACAATCCGGTTGCTGGCTGGAAAGAATCACTGTTTTTCAGAGATAATTAGAAACTTGAAGAAGGAAATCCCCCTGCAAAAGCCCCTTCTAACTTATGTGCTGTGGGTGAATTCTCTTGGTTCCAAAAGTCCCGTACTAAGCACATGTTTTATACGAGGTGCCAGAGACCACTTACTAAAGAGAAACAAACAGCATGGGATTTAAAGATGCAATGA…	38	GTACGATTTT	TACGATTTTT	ACGATTTTTC	CGATTTTTCT	GATTTTTCTT	ATTTTTCTTT	TTTTTCTTTT	TTTTCTTTTT	TTTCTTTTTA	TTCTTTTTAT	TCTTTTTATT	CTTTTTATTC	TTTTTATTCT	TTTTATTCTG	TTTATTCTGA	TTATTCTGAC	TATTCTGACA	ATTCTGACAC	TTCTGACACT	TCTGACACTG	CTGACACTGA	TGACACTGAG	GACACTGAGA	ACACTGAGAT	CACTGAGATT	ACTGAGATTA	CTGAGATTAC	TGAGATTACA	GAGATTACAG	AGATTACAGG	GATTACAGGA	ATTACAGGAA	TTACAGGAAG	TACAGGAAGG	ACAGGAAGGT	CAGGAAGGTC	AGGAAGGTCA	GGAAGGTCAA	GAAGGTCAAA	AAGGTCAAAG	AGGTCAAAGG	GGTCAAAGGT	GTCAAAGGTG	TCAAAGGTGA	CAAAGGTGAT	AAAGGTGATA	AAGGTGATAA
Bcl3-2	CCCGGGGTGCCCTTGGGCCGGGTGCGCAGGTCCACGGGCCCCTCGTCCATGGCCCCCGCGGGGCATCGGGGCATCGGGCCGCCCGGAGACGCCGGGGCGTGCGGCGAGCTCGGCACGGGAAGGCGGTCTCGCCGGGCAGCGGGACTTCCCCTGCCGCCGACTGAACTGAAGGGACTTTTGTCAGTCGGGGCGGCGCCCGCCTCCCGCCTCCCCGCCCCCGGGCCCCCGGGGCCACCCGTCCGCCCCAGGGGTTTCCTGGACCCGCGTCTCGGAGGCGGAGCTCCTGGTCCCCACCCGCCACTCTGCTCATTGTGCCTCTGGCCGGGAGCTCTGTCTGGGTCTGAGTCCTTGAGATTCTCACATCTTCTGTCTGTCTCTCGCTTTGTTAGACTGGAGCTC…	37	CCCGGGGTGC	CCGGGGTGCC	CGGGGTGCCC	GGGGTGCCCT	GGGTGCCCTT	GGTGCCCTTG	GTGCCCTTGG	TGCCCTTGGG	GCCCTTGGGC	CCCTTGGGCC	CCTTGGGCCG	CTTGGGCCGG	TTGGGCCGGG	TGGGCCGGGT	GGGCCGGGTG	GGCCGGGTGC	GCCGGGTGCG	CCGGGTGCGC	CGGGTGCGCA	GGGTGCGCAG	GGTGCGCAGG	GTGCGCAGGT	TGCGCAGGTC	GCGCAGGTCC	CGCAGGTCCA	GCAGGTCCAC	CAGGTCCACG	AGGTCCACGG	GGTCCACGGG	GTCCACGGGC	TCCACGGGCC	CCACGGGCCC	CACGGGCCCC	ACGGGCCCCT	CGGGCCCCTC	GGGCCCCTCG	GGCCCCTCGT	GCCCCTCGTC	CCCCTCGTCC	CCCTCGTCCA	CCTCGTCCAT	CTCGTCCATG	TCGTCCATGG	CGTCCATGGC	GTCCATGGCC	TCCATGGCCC	CCATGGCCCC
Itpkc	GCAGCGCCTCCAGCCCCATGCGGGCCTCGGCTGGCAGTGCGCCGGCCTCCGCCTCGCTCAGGCTCCCCCGGCACGGGCAGCGCCTCATACCCGCTCCCAGGGCCCGGGCTTTGGCCCGTCCGGCCCCTCCTTCCCCTTTAAAATCCTACGAGGGGTGTGGCTGGGGAGCCCCAACTCGTGGGTTCCGGCCCGCCGAGCTCCAGGCCGCTCGGATATGCAGGGGTTAACCGATACTCCACCTCCCAGGGAAAGCCCAAAACACGGCCCTCGCCGGAAGTGACGAGTTGACGAGTGTGGGGCGGAGCCTCGGATGCCACCGTGTGTCTCGCAGGGAACCAGCACTTGGCTTCTGATTCTGGTCAGGGTCTAGGTCGTGCGCCCCCGCGATCTTTCCCTACA…	36	GCAGCGCCTC	CAGCGCCTCC	AGCGCCTCCA	GCGCCTCCAG	CGCCTCCAGC	GCCTCCAGCC	CCTCCAGCCC	CTCCAGCCCC	TCCAGCCCCA	CCAGCCCCAT	CAGCCCCATG	AGCCCCATGC	GCCCCATGCG	CCCCATGCGG	CCCATGCGGG	CCATGCGGGC	CATGCGGGCC	ATGCGGGCCT	TGCGGGCCTC	GCGGGCCTCG	CGGGCCTCGG	GGGCCTCGGC	GGCCTCGGCT	GCCTCGGCTG	CCTCGGCTGG	CTCGGCTGGC	TCGGCTGGCA	CGGCTGGCAG	GGCTGGCAGT	GCTGGCAGTG	CTGGCAGTGC	TGGCAGTGCG	GGCAGTGCGC	GCAGTGCGCC	CAGTGCGCCG	AGTGCGCCGG	GTGCGCCGGC	TGCGCCGGCC	GCGCCGGCCT	CGCCGGCCTC	GCCGGCCTCC	CCGGCCTCCG	CGGCCTCCGC	GGCCTCCGCC	GCCTCCGCCT	CCTCCGCCTC	CTCCGCCTCG
Gem-3	AAAAATCATGGAGTGGACGACGTTCCTTAAGAATGAAGCCCTTTTTGTACAAGTGTGATGTGTCTGAATGTGAGCAGGTCCTTCCCCTCTCAGAAGAACCAGCCTCAGGGCTGCTACGCTAAACAGTTTCTGTAGATAAGAGGGTAGAGCTGAGGCATAGCACTCAAACAGAAACTGTCCCACTCCCCAAATAACGGCCTCTTCAGTCAGGCAGCTGGAGGACATCAGGGCAACCTTACTAAACATGGAAGTTCCCCCAAAGTGCCTGTCCAGTCCAGCCAGGGGAGTGATGTCATTGCCGCGTGTTTCCCACTGAGGCTCAAGACTGCAGGATGCGGGGGCAATTAAGAGCCATGTTTAGACAAGAACAGTTAACCTGGCCAGCTGGTGCCCAGCAGC…	35	AAAAATCATG	AAAATCATGG	AAATCATGGA	AATCATGGAG	ATCATGGAGT	TCATGGAGTG	CATGGAGTGG	ATGGAGTGGA	TGGAGTGGAC	GGAGTGGACG	GAGTGGACGA	AGTGGACGAC	GTGGACGACG	TGGACGACGT	GGACGACGTT	GACGACGTTC	ACGACGTTCC	CGACGTTCCT	GACGTTCCTT	ACGTTCCTTA	CGTTCCTTAA	GTTCCTTAAG	TTCCTTAAGA	TCCTTAAGAA	CCTTAAGAAT	CTTAAGAATG	TTAAGAATGA	TAAGAATGAA	AAGAATGAAG	AGAATGAAGC	GAATGAAGCC	AATGAAGCCC	ATGAAGCCCT	TGAAGCCCTT	GAAGCCCTTT	AAGCCCTTTT	AGCCCTTTTT	GCCCTTTTTG	CCCTTTTTGT	CCTTTTTGTA	CTTTTTGTAC	TTTTTGTACA	TTTTGTACAA	TTTGTACAAG	TTGTACAAGT	TGTACAAGTG	GTACAAGTGT
Gsap-2	CTGTAATGTGTAACTACTCTGCTTTAGCAAAGAATAGATTGAAGTGAACAGGATTGTCTGGGAAGCTAGCTTCTGTTTCACCTTACCTCAGACATCACAATACTTTGTGTGTTTCATAATTTCTTCATCAGGTTTACTTAAGCAAGTAACTTCCTTATCTGAGTGTGATACTTGTGATCCCAGAGTATACTGAACTGTAAAAATTAAACCACGTTTCCTCATTTGAGATTGCTAAACTTCTTCCTCTGGACTTTCCAGAGATGCACTACTAGGGGAAGAGTCAGAATGAATGAATAAGCAGACACATTACTGAATATTCTCAGGGAAGGGCATGTTGAAGCATGAGCAACTGATCCAGAGAGGAAGGGCCAGGGAGGTTGAGTGAGACATCAGTCTACA…	35	CTGTAATGTG	TGTAATGTGT	GTAATGTGTA	TAATGTGTAA	AATGTGTAAC	ATGTGTAACT	TGTGTAACTA	GTGTAACTAC	TGTAACTACT	GTAACTACTC	TAACTACTCT	AACTACTCTG	ACTACTCTGC	CTACTCTGCT	TACTCTGCTT	ACTCTGCTTT	CTCTGCTTTA	TCTGCTTTAG	CTGCTTTAGC	TGCTTTAGCA	GCTTTAGCAA	CTTTAGCAAA	TTTAGCAAAG	TTAGCAAAGA	TAGCAAAGAA	AGCAAAGAAT	GCAAAGAATA	CAAAGAATAG	AAAGAATAGA	AAGAATAGAT	AGAATAGATT	GAATAGATTG	AATAGATTGA	ATAGATTGAA	TAGATTGAAG	AGATTGAAGT	GATTGAAGTG	ATTGAAGTGA	TTGAAGTGAA	TGAAGTGAAC	GAAGTGAACA	AAGTGAACAG	AGTGAACAGG	GTGAACAGGA	TGAACAGGAT	GAACAGGATT	AACAGGATTG
Nfkb1	GGAGAAGCGCGGGGCGGGCCGGGCGCGGCGGGGCCCTGAGCTCCGGCCTGCGCTGCTAGAGCCGGCCCGCGAGCAGGCCGAGGGCGGCGGCGGCGGCGGCGGCGGCGGCAGGCCGGGGGCGCGCAGGGCACGGGAAGCCGTCAGCGCGCAGCCGGGCTGCTCGGGTGGCGAAACCTCCTCTTCCTGCCCGGCTCGCCTCGGTACTTCTCTCTCGTCCTCTCTCGCTCACTCTCTCACTTCCTGGCTGGAAATTCCCACTGACGTCGAGAGAGAGCAGACAGACGGACGGACCCACGCGCGCGCGCACAGCGGGGGCGGGAGGTGGGGTCGCCTCCGGGGGTGGGGGAAGCCCGCGCGCCCCGACCCGGCGCCCCGAACCCCAAGCCCCGCGGCGGCCGC…	30	GGAGAAGCGC	GAGAAGCGCG	AGAAGCGCGG	GAAGCGCGGG	AAGCGCGGGG	AGCGCGGGGC	GCGCGGGGCG	CGCGGGGCGG	GCGGGGCGGG	CGGGGCGGGC	GGGGCGGGCC	GGGCGGGCCG	GGCGGGCCGG	GCGGGCCGGG	CGGGCCGGGC	GGGCCGGGCG	GGCCGGGCGC	GCCGGGCGCG	CCGGGCGCGG	CGGGCGCGGC	GGGCGCGGCG	GGCGCGGCGG	GCGCGGCGGG	CGCGGCGGGG	GCGGCGGGGC	CGGCGGGGCC	GGCGGGGCCC	GCGGGGCCCT	CGGGGCCCTG	GGGGCCCTGA	GGGCCCTGAG	GGCCCTGAGC	GCCCTGAGCT	CCCTGAGCTC	CCTGAGCTCC	CTGAGCTCCG	TGAGCTCCGG	GAGCTCCGGC	AGCTCCGGCC	GCTCCGGCCT	CTCCGGCCTG	TCCGGCCTGC	CCGGCCTGCG	CGGCCTGCGC	GGCCTGCGCT	GCCTGCGCTG	CCTGCGCTGC
Gbp2	GAATGATTTCAAAACCACACCCTTTTCACCCTACATTTTGAAACACCCACAAGAAATGGCACCATTTATCAATCTCTACCTGAGAAGTCCTGAGACCCTCCTCCCATGAGCAAACCCCTCATTCCTGCAGTGCTGGTTGAGTCATCCCTCCAACCCCACCCCAGTTAGGAACTCTTTTAGTTTCACTTTCACTGTCTTAAGCATAAATAAAGAGCGAACTCCTCACAAGTTCTCTGGCAAAAATCTGGAACTTCCCGGGTTACTACAGGGTCTATGTCACAGTGCCTGTGAGAGAGGACAGAGCACTCTGCAGCCAGCCTCAGAGGCAAAGCTGACCAGCATTGAAAAGCTGCTTCTTCTTCTTCTCTAAAGGATTTCTCTTCAGGTAAGACAGAGGCA…	30	GAATGATTTC	AATGATTTCA	ATGATTTCAA	TGATTTCAAA	GATTTCAAAA	ATTTCAAAAC	TTTCAAAACC	TTCAAAACCA	TCAAAACCAC	CAAAACCACA	AAAACCACAC	AAACCACACC	AACCACACCC	ACCACACCCT	CCACACCCTT	CACACCCTTT	ACACCCTTTT	CACCCTTTTC	ACCCTTTTCA	CCCTTTTCAC	CCTTTTCACC	CTTTTCACCC	TTTTCACCCT	TTTCACCCTA	TTCACCCTAC	TCACCCTACA	CACCCTACAT	ACCCTACATT	CCCTACATTT	CCTACATTTT	CTACATTTTG	TACATTTTGA	ACATTTTGAA	CATTTTGAAA	ATTTTGAAAC	TTTTGAAACA	TTTGAAACAC	TTGAAACACC	TGAAACACCC	GAAACACCCA	AAACACCCAC	AACACCCACA	ACACCCACAA	CACCCACAAG	ACCCACAAGA	CCCACAAGAA	CCACAAGAAA
Psmb10	TCTCCTGGCTTAAGCCCCTACTTGGTCACCCAACATAGGGTTCCCCCACTCCACCAATAAAACAAGGCACCAGCAGTTCGTGACTAGAACTCCACTCCCCTTTCACCTCTGGCAGTTCTCGAAAGAGAAGCCTCCTGTGGGTTCCACTGCCTGCTTCAGCATCTCGCAGGAAGGCCAAGTGAGAATGCGGGGGTCTCGATGAGTGGATCAGCCAGGGGGAGCAGAGGCGTCTGTCCTGGCTTCTGTGGGGTTTTTCCGGACGCTTCCTACTTTCGCTTTCACCCCCACCCTAGTTCAGAGGCTGTTGGCTGCTGTGTGCATCTTCTCTTTCACTTTCGTCTTTGCTGCTAGTCCCAGATAACTTGAGGAAGGGGCTATTACACTCCTTGCCAGACCTAT…	30	TCTCCTGGCT	CTCCTGGCTT	TCCTGGCTTA	CCTGGCTTAA	CTGGCTTAAG	TGGCTTAAGC	GGCTTAAGCC	GCTTAAGCCC	CTTAAGCCCC	TTAAGCCCCT	TAAGCCCCTA	AAGCCCCTAC	AGCCCCTACT	GCCCCTACTT	CCCCTACTTG	CCCTACTTGG	CCTACTTGGT	CTACTTGGTC	TACTTGGTCA	ACTTGGTCAC	CTTGGTCACC	TTGGTCACCC	TGGTCACCCA	GGTCACCCAA	GTCACCCAAC	TCACCCAACA	CACCCAACAT	ACCCAACATA	CCCAACATAG	CCAACATAGG	CAACATAGGG	AACATAGGGT	ACATAGGGTT	CATAGGGTTC	ATAGGGTTCC	TAGGGTTCCC	AGGGTTCCCC	GGGTTCCCCC	GGTTCCCCCA	GTTCCCCCAC	TTCCCCCACT	TCCCCCACTC	CCCCCACTCC	CCCCACTCCA	CCCACTCCAC	CCACTCCACC	CACTCCACCA
Gsdmd-2	TAAGAAAGAATAAGTGAAGCCTGGTGGTGGTGGCGCACGCCTTTGATCCCAGCACTTGGGAGGCAGAGGCAGGTGGATTTCTGAGTTCGAGGCCAGCGTGGTCTACAGAGTGAGTTCCAGGACAGCCAGAGCTACACAGAGAAACCCTGTCTCGAAAAAAAAAAACCAAAGGGGGGCGGGGTGGGGGGGAAGCGCTGCGAACTTGGAGGAACCCGAACTAGAAGAAAGCGAAGCTCCCGGATCGCAGGGAATTCCCGAAGCCCAGGCGGGCTCCGGGGAGGAGGAGGAGGAGGAGGCTAGGGCAGGCTGCGCAGCTGTTCCGGGAGGGAGGGCTCCTTGAAAGCACCGCGCCCGCTACGTCGGGCTGAAGCTTTACGGTTTCACTTTTGTGTCCTGCCG…	28	TAAGAAAGAA	AAGAAAGAAT	AGAAAGAATA	GAAAGAATAA	AAAGAATAAG	AAGAATAAGT	AGAATAAGTG	GAATAAGTGA	AATAAGTGAA	ATAAGTGAAG	TAAGTGAAGC	AAGTGAAGCC	AGTGAAGCCT	GTGAAGCCTG	TGAAGCCTGG	GAAGCCTGGT	AAGCCTGGTG	AGCCTGGTGG	GCCTGGTGGT	CCTGGTGGTG	CTGGTGGTGG	TGGTGGTGGT	GGTGGTGGTG	GTGGTGGTGG	TGGTGGTGGC	GGTGGTGGCG	GTGGTGGCGC	TGGTGGCGCA	GGTGGCGCAC	GTGGCGCACG	TGGCGCACGC	GGCGCACGCC	GCGCACGCCT	CGCACGCCTT	GCACGCCTTT	CACGCCTTTG	ACGCCTTTGA	CGCCTTTGAT	GCCTTTGATC	CCTTTGATCC	CTTTGATCCC	TTTGATCCCA	TTGATCCCAG	TGATCCCAGC	GATCCCAGCA	ATCCCAGCAC	TCCCAGCACT
Gfpt2-1	GGGTGGGAACTGTGGAAAAGCTTTGCTGGAACGAGCTCTTGGCGACAGGATAGATAGTGACTTCCCCGGAGCCTTGGCCCAAAGCTAGGAGCGGGAGCCCTGGACCGGATAGCTGCGCAGCCCGGAGCGACGCCGAGGTGTCCAGCCGGGTTTTGAGAGCAGAAGGGAGGCGGCCGCCCTGGGCGCACATCTGCAATTCCTTACCCTCCTGGCTGGCTGGGCCGCCTCCGCTGGCTGGCTGGCCGGGGAAAGCCGGGAACTTCTGGGACAAAAGGTCACTGTGCGCTTTTTTTTTTCCTGCCTTGAGTAGGATTCAGTTACCCACTCCAGCCCCCTGCGGCTGGAGAACCTGGTGGAACTTTTGAAGCCATGAAAGGCGCCTCTCTGACTTTGCTGAAG…	27	GGGTGGGAAC	GGTGGGAACT	GTGGGAACTG	TGGGAACTGT	GGGAACTGTG	GGAACTGTGG	GAACTGTGGA	AACTGTGGAA	ACTGTGGAAA	CTGTGGAAAA	TGTGGAAAAG	GTGGAAAAGC	TGGAAAAGCT	GGAAAAGCTT	GAAAAGCTTT	AAAAGCTTTG	AAAGCTTTGC	AAGCTTTGCT	AGCTTTGCTG	GCTTTGCTGG	CTTTGCTGGA	TTTGCTGGAA	TTGCTGGAAC	TGCTGGAACG	GCTGGAACGA	CTGGAACGAG	TGGAACGAGC	GGAACGAGCT	GAACGAGCTC	AACGAGCTCT	ACGAGCTCTT	CGAGCTCTTG	GAGCTCTTGG	AGCTCTTGGC	GCTCTTGGCG	CTCTTGGCGA	TCTTGGCGAC	CTTGGCGACA	TTGGCGACAG	TGGCGACAGG	GGCGACAGGA	GCGACAGGAT	CGACAGGATA	GACAGGATAG	ACAGGATAGA	CAGGATAGAT	AGGATAGATA
Cxcl16	TCTGTCCCCCGGCGCGCGCTGTCCGGAACCGACCGTCTGGTCGGTACCGGGGAGCCCGCTTTGCGCCCAGCTCCCAGTCGGGGGACACACACACCCCTGCCCCGAAGGCGGAGCTCCAGTCTCCGGCCGGCCAGCCGTAGGGTCAGCCAAGACTATCCGACAAAACCGAAAGAAAATTTGGGCTGTAGAACCAGAGGAATCCGAGTGAGCAAGCTGTGGTTCCCGAAGAATGACTCGGTTGGGTTCGGGGATTTCAGCCCTCTTGAGAAGTCATCTGTCTGTCTGCTGGTTTGTAAAGTGGGTGACCCTCTAGATCCTTCCTCTGGCTCCAAGATGCTTTCACTTCCCTGGACCGCTGGGTCTCAGTAGGATCCAGTCACATGGCCAAGGTGAAGCAGT…	27	TCTGTCCCCC	CTGTCCCCCG	TGTCCCCCGG	GTCCCCCGGC	TCCCCCGGCG	CCCCCGGCGC	CCCCGGCGCG	CCCGGCGCGC	CCGGCGCGCG	CGGCGCGCGC	GGCGCGCGCT	GCGCGCGCTG	CGCGCGCTGT	GCGCGCTGTC	CGCGCTGTCC	GCGCTGTCCG	CGCTGTCCGG	GCTGTCCGGA	CTGTCCGGAA	TGTCCGGAAC	GTCCGGAACC	TCCGGAACCG	CCGGAACCGA	CGGAACCGAC	GGAACCGACC	GAACCGACCG	AACCGACCGT	ACCGACCGTC	CCGACCGTCT	CGACCGTCTG	GACCGTCTGG	ACCGTCTGGT	CCGTCTGGTC	CGTCTGGTCG	GTCTGGTCGG	TCTGGTCGGT	CTGGTCGGTA	TGGTCGGTAC	GGTCGGTACC	GTCGGTACCG	TCGGTACCGG	CGGTACCGGG	GGTACCGGGG	GTACCGGGGA	TACCGGGGAG	ACCGGGGAGC	CCGGGGAGCC
Gsap-1	TAGGATCAGGACAAAGTATAGGGTGACTTAACCAGCATGAATCGTGATGGTCAAAAAAGGACCATTTAAGTATCTTAGCAATTACATTGCTTGCCCCAGCGAGGATGCTGACCATTCTTAGCGTCAATATGTTTTTAAAAAGGAGAGTTCAGTGGTTTAACCTTTTTTCTTTTCTTTTCTCTTCTTTTTGTTAATAAGACGTTTTCTGTGTATCTGTGGAACAATCTGTATCTCTGATGGCTTAGGGGGAATTTCCCATCAGATGTGAGTAGAGAGGGTAGGGTGCTCTTTCAGGCTGCACGCAGGGAACTGAGGGTTCACGGGTTCTAAAGACAAAGCAGCAGCTTGCTCAAGAGCCATCAAGCACTCCCCTAAACCCACCCCACCCCACCTCACCTC…	26	TAGGATCAGG	AGGATCAGGA	GGATCAGGAC	GATCAGGACA	ATCAGGACAA	TCAGGACAAA	CAGGACAAAG	AGGACAAAGT	GGACAAAGTA	GACAAAGTAT	ACAAAGTATA	CAAAGTATAG	AAAGTATAGG	AAGTATAGGG	AGTATAGGGT	GTATAGGGTG	TATAGGGTGA	ATAGGGTGAC	TAGGGTGACT	AGGGTGACTT	GGGTGACTTA	GGTGACTTAA	GTGACTTAAC	TGACTTAACC	GACTTAACCA	ACTTAACCAG	CTTAACCAGC	TTAACCAGCA	TAACCAGCAT	AACCAGCATG	ACCAGCATGA	CCAGCATGAA	CAGCATGAAT	AGCATGAATC	GCATGAATCG	CATGAATCGT	ATGAATCGTG	TGAATCGTGA	GAATCGTGAT	AATCGTGATG	ATCGTGATGG	TCGTGATGGT	CGTGATGGTC	GTGATGGTCA	TGATGGTCAA	GATGGTCAAA	ATGGTCAAAA
Gfpt2-2	CTAACCTTTTATGAGTACACATGCACGTCTGCGAAGGTGTCTGTTGGGTGTGTTTCTAGAACTGCAATAGCTCTTCACCACGGCACGAGCTCGCTTTTCACTTCAGGCAAACAGCAAAATGCCTCGCAGAGAGGTTGCATGAATTTAAATGCTCCCTGCCAGACTGATCTGTGTTTAAAAACTGCATTTCATCGTCGCTTTCTTTTGCCGATAGGATGGTGGATTCCAAGAGGGGAATTTTGACCTGAGAAATTCCTGGGAAAGCAGCTGTCTTATGATTTTTTTAAAAAGCAATGTGATTGACAGTTAGCAGTATCTATTCTATTTTATGTATTTCAGTTCAGTTTTGTGCGAACCCAAGTGGCCAGGAAAGTTAGCTGTGCAGGGAGAGGGGTGGCA…	23	CTAACCTTTT	TAACCTTTTA	AACCTTTTAT	ACCTTTTATG	CCTTTTATGA	CTTTTATGAG	TTTTATGAGT	TTTATGAGTA	TTATGAGTAC	TATGAGTACA	ATGAGTACAC	TGAGTACACA	GAGTACACAT	AGTACACATG	GTACACATGC	TACACATGCA	ACACATGCAC	CACATGCACG	ACATGCACGT	CATGCACGTC	ATGCACGTCT	TGCACGTCTG	GCACGTCTGC	CACGTCTGCG	ACGTCTGCGA	CGTCTGCGAA	GTCTGCGAAG	TCTGCGAAGG	CTGCGAAGGT	TGCGAAGGTG	GCGAAGGTGT	CGAAGGTGTC	GAAGGTGTCT	AAGGTGTCTG	AGGTGTCTGT	GGTGTCTGTT	GTGTCTGTTG	TGTCTGTTGG	GTCTGTTGGG	TCTGTTGGGT	CTGTTGGGTG	TGTTGGGTGT	GTTGGGTGTG	TTGGGTGTGT	TGGGTGTGTT	GGGTGTGTTT	GGTGTGTTTC
Rab20-2	CCTTTGAAAGCCTGTATGTCGCCAAGTTTGGAGCCTAGGACCTGGGTCCTAAGGTGAAAGTTCCAGAGCGCCTTCCTTCGGACGCTCCAGTTCCTCCAAAAGCCCGGGTAGCCGCGGAGAGGCCCAGGACCTGGTGTTTGTCTAGTCACAGGCTCCCTTGGCTCTGTTTCGCTTCCCAGCCTGTGCCCAGCGCTCCTCCTCGGTGCACCTTGGTTGCACCCACACAGGTGGAGAGTTGCCTGGCTGGGAAAGTCCCTTGGAAGTCGGCTAAGATTTAAGGGAGAATGTGGATGGGTCGGGGACACCGGGAGGTGCCTGCTAGGTTCGCTTTTTACTTCTGCAAGAAACCTTGAAGGGAAAACTTGACTTTGCATTTGCAGTGACTGCTAGAAAACAGCT…	22	CCTTTGAAAG	CTTTGAAAGC	TTTGAAAGCC	TTGAAAGCCT	TGAAAGCCTG	GAAAGCCTGT	AAAGCCTGTA	AAGCCTGTAT	AGCCTGTATG	GCCTGTATGT	CCTGTATGTC	CTGTATGTCG	TGTATGTCGC	GTATGTCGCC	TATGTCGCCA	ATGTCGCCAA	TGTCGCCAAG	GTCGCCAAGT	TCGCCAAGTT	CGCCAAGTTT	GCCAAGTTTG	CCAAGTTTGG	CAAGTTTGGA	AAGTTTGGAG	AGTTTGGAGC	GTTTGGAGCC	TTTGGAGCCT	TTGGAGCCTA	TGGAGCCTAG	GGAGCCTAGG	GAGCCTAGGA	AGCCTAGGAC	GCCTAGGACC	CCTAGGACCT	CTAGGACCTG	TAGGACCTGG	AGGACCTGGG	GGACCTGGGT	GACCTGGGTC	ACCTGGGTCC	CCTGGGTCCT	CTGGGTCCTA	TGGGTCCTAA	GGGTCCTAAG	GGTCCTAAGG	GTCCTAAGGT	TCCTAAGGTG
Gsdmd-1	TTTTTAAGTGATGCAAACATAGGCCAGATTAGACCAGATTAAAAGTAGATAAAGGCAGGTTTATCAGGAGGCAGCTCTCCAGTGGGTTCACCGTTGTCACAGATGTCACATGTGGAAGTCAGTGAAGTTACACAACCAGGTTAAATAAAGCAAGGGGGTTTTATGGTTCTAGGATGCGGGGTGATGACGTAGTGATCTAGGATCTGGGATCGTGTCCATCCATGGTCAAAAACTAAGGCCCTGGCCGGAAACTCCAAGATGAGGAATGATGACAAGTTAGCTCAGAGTTTTCTCCAAGAAGGCAGAGTTGGGGGAAGGAGAAGCAGATGGGGTTTCCTAGCTTGTTCCAGAACTGAGCAGGAGTTCCATCCCAACATCCCAACCTCTTTAGGTCTAGGG…	22	TTTTTAAGTG	TTTTAAGTGA	TTTAAGTGAT	TTAAGTGATG	TAAGTGATGC	AAGTGATGCA	AGTGATGCAA	GTGATGCAAA	TGATGCAAAC	GATGCAAACA	ATGCAAACAT	TGCAAACATA	GCAAACATAG	CAAACATAGG	AAACATAGGC	AACATAGGCC	ACATAGGCCA	CATAGGCCAG	ATAGGCCAGA	TAGGCCAGAT	AGGCCAGATT	GGCCAGATTA	GCCAGATTAG	CCAGATTAGA	CAGATTAGAC	AGATTAGACC	GATTAGACCA	ATTAGACCAG	TTAGACCAGA	TAGACCAGAT	AGACCAGATT	GACCAGATTA	ACCAGATTAA	CCAGATTAAA	CAGATTAAAA	AGATTAAAAG	GATTAAAAGT	ATTAAAAGTA	TTAAAAGTAG	TAAAAGTAGA	AAAAGTAGAT	AAAGTAGATA	AAGTAGATAA	AGTAGATAAA	GTAGATAAAG	TAGATAAAGG	AGATAAAGGC
Tjp2	ATCCCAGGGCTAACAGGTCTAGGGTGCGGCCTGAAACCTGGGTTTTCAAGAGGCCCCCAGGCAATGTCCCAGAATCCCTCTCTCCTTACCAGGAAACTGGTCTTTCAAATGAACTAGGAAAGTCGGGAAACTTTTAGAGGCCAGAGGAGCCTCTGAACAGAACCCGCACACCTGCGGACCTGGGAAGGCGCGGTGGACAACTCAGAGACAGTAGCTCAGAAACCCTCTCGCACACTGCAGCAGCCTGGAAAACACCCTTTTCAAGCTCGGAGAATGCTTGGCATTCGGTGGCCTTTTTCCAACATAAAAATCTCCAACTCGGCTTTGACTGAGAGTCCCATAGAAAAGCCACGGAAAGCAGCCCTGGAGAGCTGACAACGCCCTGTGTTGACAACTCGG…	21	ATCCCAGGGC	TCCCAGGGCT	CCCAGGGCTA	CCAGGGCTAA	CAGGGCTAAC	AGGGCTAACA	GGGCTAACAG	GGCTAACAGG	GCTAACAGGT	CTAACAGGTC	TAACAGGTCT	AACAGGTCTA	ACAGGTCTAG	CAGGTCTAGG	AGGTCTAGGG	GGTCTAGGGT	GTCTAGGGTG	TCTAGGGTGC	CTAGGGTGCG	TAGGGTGCGG	AGGGTGCGGC	GGGTGCGGCC	GGTGCGGCCT	GTGCGGCCTG	TGCGGCCTGA	GCGGCCTGAA	CGGCCTGAAA	GGCCTGAAAC	GCCTGAAACC	CCTGAAACCT	CTGAAACCTG	TGAAACCTGG	GAAACCTGGG	AAACCTGGGT	AACCTGGGTT	ACCTGGGTTT	CCTGGGTTTT	CTGGGTTTTC	TGGGTTTTCA	GGGTTTTCAA	GGTTTTCAAG	GTTTTCAAGA	TTTTCAAGAG	TTTCAAGAGG	TTCAAGAGGC	TCAAGAGGCC	CAAGAGGCCC
Rgs16	TTGCTTTTTCCATGGCCTGGCTCTTCCGGAGCACAGGGCCATGTGAGCCAATTGTTGAGTTCTGCACAAGTCCCCGGCCCAGCCAAGCCTTAGGCTGTGAGCTGGAGAGATCTGTTGCTCTATTTTAAGATTCCCTGTGTTTCCCAGCACTTGTCAGTTGGTTAGAGAAAAGGGAAGGTGGGGCTAAGGCAGGAGGTGAGAGACAATGAGGCCAGAGCCACAGGAGTGTGCTACTTCCAGCTGAGTGGAAATTCCCATCCTTCATGGACAGAAAGTAGCACCCCCCCACACACACACCCTCAACACACTCACCCTGTCTCAGAATCTTTCTTTGGACATCTTGATAACAAAAATAAAGTGAACACACAGATTCATTTCTCAGGGTACTTTCAACCACTT…	20	TTGCTTTTTC	TGCTTTTTCC	GCTTTTTCCA	CTTTTTCCAT	TTTTTCCATG	TTTTCCATGG	TTTCCATGGC	TTCCATGGCC	TCCATGGCCT	CCATGGCCTG	CATGGCCTGG	ATGGCCTGGC	TGGCCTGGCT	GGCCTGGCTC	GCCTGGCTCT	CCTGGCTCTT	CTGGCTCTTC	TGGCTCTTCC	GGCTCTTCCG	GCTCTTCCGG	CTCTTCCGGA	TCTTCCGGAG	CTTCCGGAGC	TTCCGGAGCA	TCCGGAGCAC	CCGGAGCACA	CGGAGCACAG	GGAGCACAGG	GAGCACAGGG	AGCACAGGGC	GCACAGGGCC	CACAGGGCCA	ACAGGGCCAT	CAGGGCCATG	AGGGCCATGT	GGGCCATGTG	GGCCATGTGA	GCCATGTGAG	CCATGTGAGC	CATGTGAGCC	ATGTGAGCCA	TGTGAGCCAA	GTGAGCCAAT	TGAGCCAATT	GAGCCAATTG	AGCCAATTGT	GCCAATTGTT
Stat5a	TATGCCACACAGCTCCAGGTGGGTGTGAATGCTTTTGCCTTCTGCAGGAAGGGGCCCCCTTAAGCTCTCTCCCAGCATCAGAACCCCTGGGATTTTTACTGGCCTGGCCACTGAGTCACCATGTGACCAAAAGCTTACTGGCAACTTTTCTTCAACTTCCCCCACCCCCTCTTTCTAAGTCAGACCTGTTAGATCTTTTAACATATTACAAAGCAAGAGGTGGGAAGGGGTGGGGAGGGAGGAGAGGGGTGTTTCCAGCAAGGCGGGGCGGTGTAGCAGCACTGTGGATAGATCTAACAGTAGAGAGCCCTCTTGAGTCAGGTGGACACCTCCCCAGGACAAGGGAACCCTGGCAGTCTAGAAACGAGGGAATAAGGCAAGCAGACAGTCCCCTTGGGG…	20	TATGCCACAC	ATGCCACACA	TGCCACACAG	GCCACACAGC	CCACACAGCT	CACACAGCTC	ACACAGCTCC	CACAGCTCCA	ACAGCTCCAG	CAGCTCCAGG	AGCTCCAGGT	GCTCCAGGTG	CTCCAGGTGG	TCCAGGTGGG	CCAGGTGGGT	CAGGTGGGTG	AGGTGGGTGT	GGTGGGTGTG	GTGGGTGTGA	TGGGTGTGAA	GGGTGTGAAT	GGTGTGAATG	GTGTGAATGC	TGTGAATGCT	GTGAATGCTT	TGAATGCTTT	GAATGCTTTT	AATGCTTTTG	ATGCTTTTGC	TGCTTTTGCC	GCTTTTGCCT	CTTTTGCCTT	TTTTGCCTTC	TTTGCCTTCT	TTGCCTTCTG	TGCCTTCTGC	GCCTTCTGCA	CCTTCTGCAG	CTTCTGCAGG	TTCTGCAGGA	TCTGCAGGAA	CTGCAGGAAG	TGCAGGAAGG	GCAGGAAGGG	CAGGAAGGGG	AGGAAGGGGC	GGAAGGGGCC
Tnfaip6-2	CTTTGTTCCACAAGAATGGATAATAGTGCATTGATGAGGTTCTATAATCCACAGAACAAGCAGCGGGCGTATACCACAGAGAAGCTCGGGCTGGCAGATACAAGCTCACCTACGCCGAAGCCAAGGCCGTATGTGAATTTGAAGGTGGTCGTCTCGCAACCTACAAGCAGCTAGAGGCAGCCAGAAAAATTGGTAACTGATTTGATAATAGTTTTTCTTCTTATTCACTCTAGAGGACTTGGAGGGGGGAAATCCCCCATTTCCATAACTCTTATTAAAATTTTTCTCTCAAGCCCTTTGGGACCATTCTCTATGTGATGAGAATATCTGGGCTTCCCTCATTGCTTCTGCCTAAAGTCAGAAGTTCCTGGTAACAGCATCTCCTGAGGGTTGGGCACC…	19	CTTTGTTCCA	TTTGTTCCAC	TTGTTCCACA	TGTTCCACAA	GTTCCACAAG	TTCCACAAGA	TCCACAAGAA	CCACAAGAAT	CACAAGAATG	ACAAGAATGG	CAAGAATGGA	AAGAATGGAT	AGAATGGATA	GAATGGATAA	AATGGATAAT	ATGGATAATA	TGGATAATAG	GGATAATAGT	GATAATAGTG	ATAATAGTGC	TAATAGTGCA	AATAGTGCAT	ATAGTGCATT	TAGTGCATTG	AGTGCATTGA	GTGCATTGAT	TGCATTGATG	GCATTGATGA	CATTGATGAG	ATTGATGAGG	TTGATGAGGT	TGATGAGGTT	GATGAGGTTC	ATGAGGTTCT	TGAGGTTCTA	GAGGTTCTAT	AGGTTCTATA	GGTTCTATAA	GTTCTATAAT	TTCTATAATC	TCTATAATCC	CTATAATCCA	TATAATCCAC	ATAATCCACA	TAATCCACAG	AATCCACAGA	ATCCACAGAA
Atp2b4-2	CAACAGCAGAGCTGTCTTAAGAAAATGCTTGTCATGGCAACAGCTCCAGCCAACTCCGGCCAGACTGGGGCTCCCCAGCTCTCTCCCCCAGCAGAGCAGGAGGAGAAAGGGGCGGAGCGCGAGCCAGCGGGGGTGGGGCTTGGCGAAAGGCCAGAGCATTGCTCAGCTCTTAAGGTGGCCCAAGTACAAGGCGCGGCGGGATGATGCTACACGTTCGGGTCTTAAGGCGGAATGGGGAAGGCTATGGGGAATCCTCTATCTTCTTGGCTTTCCTCCTGCGCTGTTTCTTACTTGTTGACAGGAGCAGAGCAGGACTGTGTGTGGGTGGAGGTGGGAGTGGATGTGGGCAGCGGTCTTCAACCGTTGCTATGTGGAGGGGAAATAAAGGAAGTGTCTGCA…	19	CAACAGCAGA	AACAGCAGAG	ACAGCAGAGC	CAGCAGAGCT	AGCAGAGCTG	GCAGAGCTGT	CAGAGCTGTC	AGAGCTGTCT	GAGCTGTCTT	AGCTGTCTTA	GCTGTCTTAA	CTGTCTTAAG	TGTCTTAAGA	GTCTTAAGAA	TCTTAAGAAA	CTTAAGAAAA	TTAAGAAAAT	TAAGAAAATG	AAGAAAATGC	AGAAAATGCT	GAAAATGCTT	AAAATGCTTG	AAATGCTTGT	AATGCTTGTC	ATGCTTGTCA	TGCTTGTCAT	GCTTGTCATG	CTTGTCATGG	TTGTCATGGC	TGTCATGGCA	GTCATGGCAA	TCATGGCAAC	CATGGCAACA	ATGGCAACAG	TGGCAACAGC	GGCAACAGCT	GCAACAGCTC	CAACAGCTCC	AACAGCTCCA	ACAGCTCCAG	CAGCTCCAGC	AGCTCCAGCC	GCTCCAGCCA	CTCCAGCCAA	TCCAGCCAAC	CCAGCCAACT	CAGCCAACTC
Tnfaip6-1	TCTCAGAGAATTCCGCTGGAGTTCGGCTTTTTTTTTTTTTTTTTTTTTACCGCTTCTTAATCTGCAACAAACGCCACAAACTTTCTAACTGAAAAGTGCTGGTGACTGACAGAAATAAACGAACTTGTTTCTGAGAAAGAGACTTTAAAACGTAGATGCTCATCCCCCGCCCTCCGTTCTGGTTGCCAATGCAAATGAGTCAGAGGGCTTGCTTCAGACACTGAACTAATTGTGTAACTCCGCAACGGAAAGTGCCATTGGAGAATACATGCTGACCTCACAGCCGAAAAAAACTATTTAAAAGATGTGGAAACCAGATGTTTCAGCCGCATTCCAGCCGCTGCTCTGAGAATTTCGTGTGGGCAGCCCCGACATTGTAACCGGCTCTGCAACCGAAGA…	17.5	TCTCAGAGAA	CTCAGAGAAT	TCAGAGAATT	CAGAGAATTC	AGAGAATTCC	GAGAATTCCG	AGAATTCCGC	GAATTCCGCT	AATTCCGCTG	ATTCCGCTGG	TTCCGCTGGA	TCCGCTGGAG	CCGCTGGAGT	CGCTGGAGTT	GCTGGAGTTC	CTGGAGTTCG	TGGAGTTCGG	GGAGTTCGGC	GAGTTCGGCT	AGTTCGGCTT	GTTCGGCTTT	TTCGGCTTTT	TCGGCTTTTT	CGGCTTTTTT	GGCTTTTTTT	GCTTTTTTTT	CTTTTTTTTT	TTTTTTTTTT	TTTTTTTTTT	TTTTTTTTTT	TTTTTTTTTT	TTTTTTTTTT	TTTTTTTTTT	TTTTTTTTTT	TTTTTTTTTT	TTTTTTTTTT	TTTTTTTTTT	TTTTTTTTTT	TTTTTTTTTT	TTTTTTTTTA	TTTTTTTTAC	TTTTTTTACC	TTTTTTACCG	TTTTTACCGC	TTTTACCGCT	TTTACCGCTT	TTACCGCTTC
Clip2	ATTCCTCTACCCCTAAGGTGTTCCTCTGCAACGACCTTTCCAGGCTTTGGCCAGGATCGGGAGAAGGCACGCGTGGCAAAGCCCAGTGAGTCCAGGACAAACACACAGGCCCCTCCTGAGGATCCACGCGGGCTAGCCCTGGAGGCTCAGCCCTGCATCCTGCGTCGCCACTGCCCCTCCCTGGGGGGAGGGAAAAAAACTGCTGCCTCACCAGCTACCAGCGCCAGCTTGGGGGGGCAACCCTGCGGAAAGCCACCCTGCCTGGGCCTCCCCCTTACCCTATCCTCTGCCAAGCCAGGCTCTCCAATCAAGTTTTGCTAAGGGCACCAACCAGGCGACCCCAGGTGGCGGGGCGGGGGCCTCCGTGTCTCATCCCAGATGCCAGGTCTGAAGATGAGA…	12	ATTCCTCTAC	TTCCTCTACC	TCCTCTACCC	CCTCTACCCC	CTCTACCCCT	TCTACCCCTA	CTACCCCTAA	TACCCCTAAG	ACCCCTAAGG	CCCCTAAGGT	CCCTAAGGTG	CCTAAGGTGT	CTAAGGTGTT	TAAGGTGTTC	AAGGTGTTCC	AGGTGTTCCT	GGTGTTCCTC	GTGTTCCTCT	TGTTCCTCTG	GTTCCTCTGC	TTCCTCTGCA	TCCTCTGCAA	CCTCTGCAAC	CTCTGCAACG	TCTGCAACGA	CTGCAACGAC	TGCAACGACC	GCAACGACCT	CAACGACCTT	AACGACCTTT	ACGACCTTTC	CGACCTTTCC	GACCTTTCCA	ACCTTTCCAG	CCTTTCCAGG	CTTTCCAGGC	TTTCCAGGCT	TTCCAGGCTT	TCCAGGCTTT	CCAGGCTTTG	CAGGCTTTGG	AGGCTTTGGC	GGCTTTGGCC	GCTTTGGCCA	CTTTGGCCAG	TTTGGCCAGG	TTGGCCAGGA
Mcc	AGCCGCCGCAGTCGCTCCTCCTCGCCGGTGCTGGACGTGTCGCTGCTGCCACCGCTGCTGTTGCAGGCGCTTGCAGCCGCCATCGCGCTCCCGCCCGGAGGAGGAACAGCAGGACCTGCACCGCTCACAAACGCTGACAGCCCCGAACCTGCCCGATGACGGAGCATGCCCAGTGGCCTCGCCGGAGCTCCCGGCTACCGATTCCACCTCTCCGGGTTTTGCTGGGGCTGGGAAGATGGGCGTCCAGGAATCGCCCAAGTGGCACCTGCGGAACGAGGGTGGCTCTGGGAATCGCGGAGTCTGGGATGCCTACCTGAAAGCCAAAGAAGGCTCCAGGCACCTGGCACTAGGGCATGATGTAGACAGAACGGCGGTGTTCTCCTGGCGCTAGTGCGGAGA…	8	AGCCGCCGCA	GCCGCCGCAG	CCGCCGCAGT	CGCCGCAGTC	GCCGCAGTCG	CCGCAGTCGC	CGCAGTCGCT	GCAGTCGCTC	CAGTCGCTCC	AGTCGCTCCT	GTCGCTCCTC	TCGCTCCTCC	CGCTCCTCCT	GCTCCTCCTC	CTCCTCCTCG	TCCTCCTCGC	CCTCCTCGCC	CTCCTCGCCG	TCCTCGCCGG	CCTCGCCGGT	CTCGCCGGTG	TCGCCGGTGC	CGCCGGTGCT	GCCGGTGCTG	CCGGTGCTGG	CGGTGCTGGA	GGTGCTGGAC	GTGCTGGACG	TGCTGGACGT	GCTGGACGTG	CTGGACGTGT	TGGACGTGTC	GGACGTGTCG	GACGTGTCGC	ACGTGTCGCT	CGTGTCGCTG	GTGTCGCTGC	TGTCGCTGCT	GTCGCTGCTG	TCGCTGCTGC	CGCTGCTGCC	GCTGCTGCCA	CTGCTGCCAC	TGCTGCCACC	GCTGCCACCG	CTGCCACCGC	TGCCACCGCT
[truncated: 938 more columns]
