# Supplementary material for: Teamwork of clustered low-affinity κB sites and accessory factors regulates transcriptional strength of NF-κB RelA dimers
Source: Nucleic Acids Res. 2025 Oct 8;53(18):gkaf846. doi: 10.1093/nar/gkaf846 (PMC12507517; doi:10.1093/nar/gkaf846)
Supplement: gkaf846_Supplemental_Files [file gkaf846_supplemental_files.zip › SupplementaryTable4.csv]

1D	Mean	Raw Values
Cxcl1-dS	0.943133312	1.155974864	0.535132956	1.138292117
Cxcl1-dW	4.948997639	6.583529235	3.437010347	4.826453336
Cxcl1-WT	9.418133636	6.315165525	9.222900384	7.941868772	10.39833279	11.28704506	6.332911447	14.42871147
Cxcl2-dS	2.25858782	2.252688258	2.4591036	2.063971604
Cxcl2-dW	6.286455657	6.080507885	5.604978985	7.173880102
Cxcl2-WT	21.19666157	19.02379064	16.52813007	20.18673139	21.49430976	23.55837856	27.45730856	22.77585659	16.18832917	23.55711937
1E	Mean	Raw Values
A	3.254214919	3.117564446	2.812454908	2.682674807	4.000714508	4.545933368	3.177040919	3.209896851	2.487439544
T	2.312259624	2.685871038	2.144950182	2.396396548	2.021820729
G	1.337728897	1.382678884	1.290583543	1.350768003	1.326885156
C	1.038328027	1.053124168	1.047341337	1.014518575
AG10	11.96105493	12.3022487	12.89971207	10.68120401
AG16	10.21419158	8.380535167	9.437781874	7.994488718	12.92278791	12.33536423
AG50	6.270909041	7.269055133	5.10968262	6.43398937
AG100	4.540261454	5.627188498	3.607433799	4.386162064
GA16	11.31491119	13.34162029	10.95764783	9.645465445
AT16	9.914329122	8.336442054	8.262987549	13.14355776
CG16	7.27177073	6.007385484	7.692525349	8.115401357
6B
Luc	TNF	Mean	Raw Values
Emt-Pmt	-	159.6802651	105.5757176	164.8877942	208.5772834
Emt-Pmt	+	528.5864234	427.6785714	618.7220982	539.3586006
Ewt-Pwt	+	13810.99213	15757.37488	14678.38444	10997.21707
Es-Ps	+	2386.28754	2411.107615	2675.848117	2071.906888
Emt-Ps	+	1885.255763	1353.34178	1943.844492	2358.581016
Emt-Pwt	+	4818.966116	5125.200642	5100.347661	4231.350045
Ewt-Pmt	+	188.4391532	198.0567686	176.3172763	190.9434146
6C
Luc	Vector	TNF	Mean	Raw Values
WT	EV	-	22.35722793	20.29844196	22.57799672	24.19524511
WT	EV	+	894.8303814	1358.0905	487.9193057	838.4813385
WT	Nfatc1	+	744.90019	645.5610635	886.7396877	702.3998189
WT	Nfat5	+	2170.050092	2051.520455	2174.058391	2284.571429
WT	Tead3	+	458.7133657	213.2196162	303.2345013	859.6859797
WT	Cux1	+	5401.792164	5831.966541	4971.617786
WT	Smad4	+	1000.367442	599.5959116	1601.142857	800.3635586
6D
Luc	Vector	TNF	Mean	Raw Values
WT	EV	-	400.6258149	387.6923077	413.559322
WT	EV	+	1488.76163	700.6	2287.733888	1477.951002
WT	WT-Nfat5	-	518.0983556	570.4918033	476.8558952	506.9473684
WT	WT-Nfat5	+	2663.28577	3482.261209	1953.996101	2553.6
WT	DBD-Nfat5	-	834.2118703	1161.290323	379.0393013	962.3059867
WT	DBD-Nfat5	+	5326.173548	4932.006643	4242.622951	6803.891051
6E
Luc	Vector	TNF	Mean	Raw Values
WT	EV	-	211.4072256	212.2807018	190.397351	231.5436242
WT	EV	+	420.3313583	358.8435374	485.483871	416.6666667
WT	Cux1	-	543.7617114	652.8497409	432.2169059	546.2184874
WT	Cux1	+	1664.198527	1715.61051	1810.207337	1203.448276	1938.24228	1425.120773	1892.561983
Strong only	EV	-	156.0258912	140.2439024	140.8227848	142.8571429	173.1707317	173.4693878	165.5913978
Strong only	EV	+	326.8868222	266.3316583	456.4102564	257.918552
Strong only	Cux1	-	215.5982762	192.1005386	199.0811639	255.6131261
Strong only	Cux1	+	362.875746	280.9917355	334.9056604	254.9019608	434.8837209	508.6956522
Weak only	EV	-	159.5708654	166.4212077	161.9937695	150.297619
Weak only	EV	+	183.6349079	175.911252	151.8248175	223.1686542
Weak only	Cux1	-	365.4567496	423.3687405	282.3529412	390.6485671
Weak only	Cux1	+	556.956512	504.398827	424.3323442	742.1383648
